# Supplementary material for: Prediction of microRNAs affecting mRNA expression during retinal development
Source: BMC Dev Biol. 2010 Jan 6;10:1. doi: 10.1186/1471-213X-10-1 (PMC2821300; doi:10.1186/1471-213X-10-1)
Supplement: Additional file 1 — Table S1. Significance of predicted effects of miRNAs upon mRNA expression in all gene expression datasets (CE-RSCs, P4 and adult retina) and p-values calculated using Fisher's combined probability test. [file 1471-213X-10-1-S1.XLS]

## Sheet: Sheet1
Murine CE-RSCs									P4 murine retina						Adult murine retina							Human CE-RSC's
	Wilcoxon rank sum test						Fisher’s combined probability test			Wilcoxon rank sum test			Fisher’s combined probability test			Wilcoxon rank sum test				Fisher’s combined probability test			Wilcoxon rank sum test					Fisher’s combined probability test
miRNA	GSM87195	GSM87196	GSM87197	GSM87198	GSM87201	GSM87202			miRNA	Sample 22	Sample 43	Sample 50			miRNA	GSM32153	GSM81691	GSM92629	GSM107514			miRNA	GSM87191	GSM87193	GSM87194	GSM87199	GSM87200
miR-485-3p	0.34038	0.00824929	0.180231	0.0082	0.206163	0.0891	0.00224756		miR-124a	1.17292e-05	1.19304e-06	0.00843164	5.59074e-11		miR-125	0.000231703	6.03321e-08	0.000610526	4.41223e-08	8.01155e-18		miR-21	0.0296909	0.0059808	0.0582366	0.0817857	0.013782	6.80956e-05
miR-378	0.00599085	0.548668	0.000838	0.526836	0.0170726	0.548778	0.0107621		miR-9	5.82166e-05	4.0358e-05	0.000227501	2.29038e-10		miR-124a	0.159604	1.66245e-06	4.06125e-06	1.86045e-07	2.86115e-15		miR-219	0.0139075	0.081927	0.474705	0.0163824	0.145862	0.00249476
miR-30-3p	0.482533	0.0671895	0.434692	0.012	0.265424	0.0266	0.0113849		miR-125	0.00029736	0.000107742	0.000355719	3.91655e-09		let-7	0.0311612	2.38984e-05	0.00723496	0.000467278	8.96147e-09		miR-485-3p	0.0536824	0.03701	0.188966	0.00896133	0.618141	0.00352246
miR-125	0.0683489	0.12889	0.153333	0.00812	0.172329	0.11	0.0130119		miR-15	0.00251039	0.0014005	0.000165093	1.44188e-07		miR-24	0.000952748	7.29919e-05	0.0456107	0.0079721	6.93981e-08		miR-378	0.00504421	0.0937844	0.441626	0.107186	0.107866	0.00392289
miR-153	0.340487	0.0395032	0.064	0.0924	0.217902	0.131	0.0214092		miR-124u	0.00224984	0.000877819	0.399574	8.97933e-05		miR-96	0.0894396	0.000165738	0.000966072	0.0231259	6.6054e-07		miR-130	0.0347567	0.0286602	0.618239	0.297672	0.0661725	0.0121583
miR-342	0.557807	0.0901504	0.489562	0.0474	0.541926	0.00738	0.0246485		miR-34	0.0158516	0.00959203	0.0240452	0.000335929		miR-370	0.0302243	0.00221117	0.0100552	0.000719469	9.17341e-07		miR-25	0.112309	0.0378667	0.269666	0.0799209	0.140984	0.0126935
miR-142-5p	0.0255502	0.561567	0.00464	0.576772	0.0216529	0.278359	0.025886		miR-204	0.0048618	0.0178476	0.0422184	0.000336502		miR-326	0.0171061	0.0120103	0.030699	0.000154297	1.67986e-06		miR-183	0.211111	0.0378898	0.830288	0.0353988	0.136794	0.0233653
let-7	0.664594	0.025074	0.818329	0.0151	0.411014	0.0757	0.0268958		miR-378	0.00830169	0.0198983	0.0236127	0.000354991		miR-29	0.371446	0.000971495	0.0071669	0.00226423	7.81653e-06		miR-380-5p	0.172984	0.236987	0.163178	0.229469	0.0255257	0.0265867
miR-24	0.670678	0.12525	0.319423	0.00514	0.313127	0.177852	0.0298823		miR-20	0.0169004	0.0301029	0.0140913	0.000595073		miR-331	0.0996176	0.0387043	0.0404141	4.86745e-05	9.73747e-06		miR-15	0.0243216	0.269489	0.322509	0.0314292	0.657556	0.0285331
miR-183	0.992735	0.0214497	0.990701	0.00589	0.968835	0.0951	0.0300093		miR-96	0.0242008	0.0067703	0.0477128	0.000640244		miR-124u	0.281059	0.0352958	0.0121884	0.00045417	5.14073e-05		miR-7	0.263165	0.12183	0.213871	0.153917	0.0472925	0.0310972
miR-370	0.244702	0.0780081	0.430278	0.0236	0.165388	0.168	0.0441919		miR-25	0.015548	0.0426315	0.0212495	0.00105016		miR-20	0.0305953	0.0127363	0.0210914	0.0114155	8.01526e-05		miR-146	0.0742262	0.0138531	0.979935	0.0916717	0.791001	0.0396535
miR-33	0.0288606	0.032944	0.389739	0.167892	0.19565	0.0525	0.0443482		miR-27	0.0394522	0.054193	0.0113445	0.00165157		miR-27	0.0238993	0.105184	0.0555238	0.0072677	0.000556064		miR-494	0.091077	0.102115	0.211215	0.192586	0.345541	0.0569368
miR-196	0.232852	0.383885	0.0158	0.357474	0.193898	0.105	0.0660315		let-7	0.0854276	0.0302766	0.0133008	0.00220482		miR-196	0.0419171	0.0111498	0.21916	0.0294064	0.00131614		miR-218	0.251159	0.505947	0.0359625	0.126552	0.244162	0.0596818
miR-122a	0.005307	0.621113	0.00823	0.736997	0.0230025	0.709424	0.0794605		miR-326	0.0166014	0.0154028	0.17937	0.00279269		miR-485-5p	0.096253	0.0576436	0.0223754	0.0663403	0.00287145		miR-137	0.250303	0.244531	0.131116	0.359664	0.0504734	0.0608267
miR-135	0.191823	0.172796	0.24182	0.0901	0.257321	0.0928	0.0977639		miR-150	0.019984	0.0417487	0.232783	0.00894707		miR-34	0.0291376	0.099374	0.10617	0.0327492	0.00334842		miR-23	0.410244	0.359144	0.0432503	0.133796	0.247685	0.0760255
miR-190	0.0738747	0.256517	0.055	0.0964	0.204813	0.5	0.123236		miR-196	0.177296	0.0596187	0.0283499	0.0125924		miR-378	0.0371334	0.033577	0.535424	0.0237896	0.00473268		miR-30	0.180405	0.163919	0.252943	0.115182	0.379869	0.098227
miR-423	0.571226	0.0475042	0.539287	0.136	0.550894	0.0749	0.125279		miR-184	0.0640229	0.0751212	0.0670341	0.0133339		miR-127	0.0153356	0.340398	0.309757	0.0105764	0.00500438		miR-29	0.071523	0.163638	0.53781	0.208352	0.264476	0.10156
miR-25	0.0931861	0.646059	0.023	0.867638	0.0199717	0.611267	0.13128		miR-448	0.0337323	0.0606921	0.192097	0.0155665		miR-30	0.0155464	0.100359	0.0430612	0.378898	0.00674163		miR-204	0.0590455	0.181452	0.99632	0.0360834	0.994039	0.107456
miR-139	0.997613	0.113086	0.99053	0.0335	0.993257	0.0448	0.135323		miR-503	0.171017	0.0915436	0.0529129	0.0275626		miR-150	0.189743	0.223969	0.260797	0.00507739	0.0120886		miR-127	0.115245	0.27233	0.445113	0.0589714	0.522934	0.114877
miR-448	0.0980827	0.325681	0.0266	0.520153	0.111457	0.408938	0.150304		miR-485-5p	0.0701401	0.196713	0.0770253	0.0332502		miR-128	0.0560986	0.152748	0.092991	0.0795453	0.0131787		miR-136	0.257499	0.475099	0.146292	0.680209	0.045031	0.131416
miR-93	0.221909	0.182426	0.314025	0.139	0.105625	0.274299	0.159296		miR-30	0.162361	0.222515	0.0307512	0.0343731		miR-15	0.0360964	0.135784	0.245257	0.115394	0.0230492		miR-148	0.401685	0.283175	0.145288	0.669637	0.0495689	0.131463
miR-130	0.278984	0.159733	0.391624	0.229365	0.190785	0.0904	0.164926		miR-24	0.102943	0.0478425	0.274893	0.0398258		miR-9	0.0941909	0.161159	0.240394	0.0456004	0.0261829		miR-20	0.320053	0.114558	0.846602	0.149519	0.123973	0.134969
miR-539	0.949325	0.0375811	0.903758	0.0915	0.844732	0.109	0.177101		miR-29	0.185777	0.130831	0.0615657	0.0428867		miR-214	0.82865	0.180767	0.0339946	0.0340307	0.0269339		miR-142-5p	0.201551	0.119014	0.62949	0.104144	0.396416	0.141034
miR-30	0.158218	0.274024	0.179275	0.581456	0.0461183	0.268983	0.196304		miR-122a	0.120965	0.153565	0.12253	0.0582698		miR-204	0.0583789	0.34426	0.124794	0.0778713	0.0292676		miR-503	0.161301	0.45478	0.0852478	0.208558	0.545508	0.15153
miR-19	0.895525	0.126556	0.851228	0.0463	0.61903	0.116	0.197307		miR-380-5p	0.250695	0.0775827	0.166266	0.0749403		miR-184	0.277946	0.118958	0.107914	0.0880663	0.0405458		miR-431	0.243003	0.670214	0.0302247	0.593577	0.282981	0.164246
miR-20	0.274909	0.469523	0.113	0.0678	0.26034	0.478635	0.219249		miR-410	0.106357	0.138922	0.251137	0.0825885		miR-362	0.166637	0.0301458	0.370351	0.259154	0.0540213		miR-208	0.837109	0.739685	0.0441504	0.426278	0.0804148	0.175496
miR-134	0.494005	0.124861	0.412912	0.199577	0.647281	0.0753	0.230905		miR-218	0.128337	0.205583	0.168043	0.0935444		miR-122a	0.487008	0.133016	0.10717	0.174454	0.0978133		miR-539	0.31876	0.116774	0.498784	0.339342	0.152449	0.177781
miR-27	0.0205804	0.714472	0.0133	0.560625	0.181389	0.560637	0.23918		miR-331	0.262283	0.193301	0.0997721	0.10249		miR-218	0.225637	0.30964	0.0482153	0.369185	0.0994446		miR-128	0.239658	0.203957	0.250724	0.165165	0.507465	0.184134
miR-338	0.286804	0.312345	0.302594	0.348085	0.166319	0.123	0.263607		miR-127	0.0742756	0.236769	0.298212	0.105071		miR-22	0.272979	0.188647	0.327733	0.0917123	0.113868		miR-448	0.367183	0.250808	0.32824	0.0789557	0.534331	0.205846
miR-148	0.226072	0.227135	0.275017	0.461764	0.308431	0.107	0.306231		miR-199	0.177073	0.0877279	0.377877	0.113508		miR-185	0.35402	0.325477	0.353819	0.0382084	0.114313		miR-216	0.0302137	0.500224	0.595892	0.508787	0.287253	0.20918
miR-128	0.044695	0.604532	0.0247	0.490442	0.209621	0.671113	0.316564		miR-370	0.104842	0.44965	0.144747	0.125722		miR-338	0.81186	0.0801339	0.568537	0.0442718	0.117865		miR-196	0.250078	0.225887	0.247258	0.221408	0.440725	0.212907
miR-146	0.566326	0.157899	0.705074	0.127	0.587915	0.171858	0.361659		miR-365	0.128024	0.136187	0.401787	0.127967		miR-140	0.449852	0.123636	0.224046	0.139232	0.122093		miR-217	0.2854	0.204413	0.412955	0.116945	0.665597	0.249442
miR-221	0.654104	0.098284	0.676305	0.262296	0.629011	0.135	0.366809		miR-431	0.463834	0.350618	0.0471957	0.136061		miR-93	0.0975487	0.1775	0.362288	0.348777	0.140408		miR-138	0.991044	0.9758	0.116427	0.979666	0.0172958	0.251537
miR-99	0.543468	0.0584528	0.742269	0.226408	0.285551	0.575732	0.379528		miR-362	0.215676	0.264664	0.136085	0.137156		miR-365	0.460921	0.121218	0.0577751	0.708919	0.144215		miR-101	0.490301	0.67786	0.113673	0.803993	0.0668707	0.259285
miR-205	0.688677	0.0635276	0.931196	0.187003	0.890655	0.197599	0.407708		miR-375	0.379722	0.288573	0.0725517	0.139294		miR-31	0.208622	0.161012	0.350742	0.217691	0.154273		miR-499	0.938571	0.836091	0.0567333	0.541273	0.0846433	0.259809
miR-9	0.239178	0.131329	0.452119	0.652398	0.238976	0.231634	0.422687		miR-135	0.215555	0.153005	0.249518	0.142535		miR-25	0.0613348	0.202879	0.435837	0.549204	0.168362		miR-495	0.27494	0.490377	0.103677	0.45643	0.32082	0.260247
miR-126	0.845346	0.118662	0.78473	0.150546	0.65666	0.250118	0.433902		miR-128	0.204292	0.216635	0.193846	0.146527		miR-146	0.0839208	0.220679	0.390308	0.431344	0.172878		miR-221	0.594082	0.150195	0.519175	0.447273	0.0989051	0.260397
miR-331	0.195327	0.449775	0.178375	0.351225	0.222376	0.481883	0.477877		miR-103	0.162523	0.131495	0.402521	0.146791		miR-135	0.204766	0.218604	0.127534	0.603086	0.183017		miR-369-3p	0.406659	0.160374	0.182432	0.201341	0.916778	0.269181
miR-216	0.364713	0.403695	0.139	0.781734	0.172632	0.399066	0.47801		miR-335	0.637211	0.494891	0.0280607	0.149564		miR-219	0.207269	0.115902	0.915903	0.182276	0.199575		miR-190	0.192022	0.0715343	0.954149	0.194954	0.935294	0.280195
miR-204	0.23452	0.415011	0.229347	0.67173	0.151623	0.316438	0.480494		miR-137	0.191375	0.222039	0.227485	0.158527		miR-99	0.164409	0.160945	0.397898	0.460638	0.221866		miR-9	0.0391276	0.340003	0.736136	0.31351	0.840663	0.290507
miR-324-3p	0.946854	0.184381	0.654808	0.132	0.808432	0.238099	0.480495		miR-130	0.135177	0.168926	0.474555	0.170803		miR-148	0.0700342	0.478685	0.616175	0.235802	0.222395		miR-194	0.944465	0.977742	0.0238784	0.938569	0.125551	0.291415
miR-124u	0.302763	0.176378	0.265833	0.347327	0.338759	0.561287	0.482048		miR-340	0.175619	0.165235	0.465248	0.196727		miR-487b	0.674839	0.17172	0.152905	0.297291	0.232157		miR-205	0.270304	0.0915837	0.688799	0.160067	0.967525	0.293619
miR-103	0.118119	0.451913	0.125	0.636633	0.181572	0.802141	0.571862		miR-31	0.305911	0.222109	0.202939	0.199383		miR-448	0.0713501	0.71111	0.336018	0.312003	0.233394		let-7	0.17236	0.109187	0.808173	0.279881	0.631644	0.296091
miR-495	0.56457	0.469726	0.697048	0.2453	0.709332	0.0941	0.575916		miR-153	0.207263	0.171008	0.479433	0.227324		miR-10	0.542836	0.150449	0.177075	0.37686	0.2365		miR-132	0.408541	0.435763	0.194649	0.150949	0.545527	0.304346
miR-22	0.384718	0.759328	0.220914	0.145	0.689893	0.355184	0.594447		miR-142-5p	0.198552	0.19472	0.454959	0.232237		miR-380-5p	0.229474	0.126837	0.579433	0.330508	0.239407		miR-331	0.316644	0.683825	0.369211	0.0976471	0.41886	0.323837
miR-329	0.372858	0.613246	0.0468	0.691391	0.496364	0.621566	0.599144		miR-140	0.350663	0.33374	0.178141	0.257699		miR-199	0.187384	0.4309	0.490728	0.224102	0.305924		miR-210	0.348148	0.354564	0.269686	0.692517	0.143618	0.32567
miR-382	0.737218	0.408189	0.67497	0.356781	0.743951	0.0987	0.628032		miR-26	0.227085	0.31584	0.320036	0.273077		miR-138	0.161153	0.237721	0.520715	0.454119	0.309053		miR-365	0.258239	0.0644083	0.571416	0.461345	0.791662	0.332653
miR-218	0.646265	0.364547	0.430276	0.273091	0.569341	0.316818	0.63997		miR-23	0.759422	0.7142	0.0473095	0.291777		miR-142-5p	0.141247	0.210311	0.378065	0.836515	0.31481		miR-22	0.190029	0.167317	0.978999	0.174101	0.746452	0.355929
miR-210	0.831496	0.235907	0.688192	0.369782	0.812945	0.159	0.640722		miR-191	0.321553	0.307008	0.289904	0.311032		miR-137	0.0138395	0.922127	0.883628	0.947667	0.335797		miR-139	0.630627	0.405683	0.0798429	0.664697	0.313789	0.36404
miR-320	0.0350622	0.57933	0.104	0.33876	0.535139	0.725099	0.644293		miR-324-3p	0.323352	0.154267	0.597178	0.318335		miR-28	0.604233	0.406666	0.707417	0.068432	0.353966		miR-31	0.368354	0.556681	0.098537	0.866653	0.258987	0.373969
miR-328	0.239286	0.543955	0.289358	0.211716	0.302346	0.800098	0.647389		miR-189	0.219939	0.468042	0.314767	0.33408		miR-503	0.315949	0.400513	0.522718	0.186136	0.35994		miR-339	0.804234	0.685821	0.0644774	0.93034	0.169994	0.409389
miR-150	0.374091	0.541526	0.27299	0.485422	0.156032	0.797695	0.665283		miR-10	0.744393	0.607734	0.0731779	0.338186		miR-153	0.201417	0.518739	0.465035	0.26738	0.369391		miR-134	0.886851	0.560365	0.247841	0.77781	0.0592043	0.410807
miR-324-5p	0.263117	0.43879	0.596571	0.431989	0.415511	0.196411	0.670968		miR-146	0.382455	0.391819	0.226647	0.343135		miR-193	0.0872473	0.543108	0.65758	0.466758	0.389764		miR-103	0.303282	0.622995	0.139088	0.356312	0.694821	0.434372
miR-96	0.778027	0.628614	0.411624	0.378758	0.563102	0.171	0.67484		miR-487b	0.472791	0.246077	0.322144	0.362656		miR-134	0.2444	0.559386	0.498675	0.242864	0.414007		miR-99	0.141794	0.299073	0.3721	0.537042	0.790031	0.439371
miR-186	0.417814	0.268292	0.318228	0.373974	0.596975	0.501847	0.677189		miR-22	0.342295	0.412541	0.316353	0.399348		miR-7	0.412858	0.55472	0.145055	0.523348	0.423359		miR-342	0.410773	0.403792	0.34014	0.307094	0.415409	0.452138
miR-34	0.254205	0.605633	0.28268	0.768122	0.0996027	0.809713	0.694989		miR-323	0.912982	0.864443	0.068978	0.443497		miR-130	0.166007	0.494881	0.503992	0.541869	0.47408		miR-410	0.540815	0.569053	0.176556	0.753782	0.184315	0.460659
miR-137	0.511297	0.619256	0.209418	0.489116	0.236399	0.720869	0.698252		miR-19	0.413334	0.34132	0.400469	0.452108		miR-410	0.676694	0.634619	0.168916	0.342475	0.495161		miR-144	0.717984	0.686902	0.124143	0.747563	0.175091	0.471432
miR-15	0.321584	0.381512	0.488273	0.547032	0.173685	0.631639	0.704009		miR-148	0.294819	0.48427	0.467998	0.492205		miR-34b	0.520806	0.483256	0.512971	0.239531	0.541778		miR-186	0.567897	0.803159	0.407683	0.159845	0.293193	0.486727
miR-325	0.541591	0.742858	0.933281	0.359422	0.419404	0.11	0.708769		miR-219	0.328508	0.470955	0.471063	0.513683		miR-379	0.424098	0.31554	0.451628	0.524868	0.547293		miR-361	0.490262	0.595345	0.351666	0.620331	0.151015	0.504935
miR-141	0.787635	0.298439	0.456634	0.28972	0.77727	0.401459	0.720498		miR-30-3p	0.374722	0.467474	0.460795	0.539515		miR-369-5p.d	0.555987	0.335706	0.45348	0.448777	0.58685		miR-377	0.218424	0.412535	0.97339	0.19833	0.618817	0.526138
miR-28	0.0939872	0.505785	0.378524	0.252102	0.290057	0.907386	0.725651		miR-214	0.490011	0.289826	0.640578	0.570444		miR-328	0.64915	0.717789	0.238327	0.408874	0.6266		miR-323	0.703347	0.823229	0.151397	0.370464	0.429256	0.575667
miR-124a	0.220053	0.960246	0.155206	0.879944	0.106768	0.918373	0.727696		miR-126	0.467557	0.415419	0.640511	0.653901		miR-431	0.537373	0.797609	0.722311	0.151376	0.633682		miR-19	0.764082	0.380274	0.321944	0.857166	0.186922	0.589727
miR-409-5p	0.823851	0.327734	0.653503	0.368225	0.260466	0.626612	0.72786		miR-223	0.389551	0.497604	0.660854	0.661811		miR-324-5p	0.206189	0.597581	0.824858	0.501685	0.652574		miR-433-3p	0.805231	0.762804	0.484467	0.888662	0.0580707	0.594453
miR-187	0.303145	0.806905	0.141	0.519323	0.292148	0.837291	0.747104		miR-330	0.661011	0.73713	0.263924	0.662856		miR-335	0.756719	0.33414	0.74332	0.300562	0.675506		miR-10	0.584215	0.633765	0.197595	0.570727	0.367995	0.594568
miR-140	0.259522	0.353622	0.187174	0.688302	0.551639	0.597448	0.753352		miR-181	0.548339	0.609825	0.440004	0.699287		miR-346	0.433654	0.711887	0.447901	0.430338	0.687104		miR-93	0.917853	0.748905	0.59674	0.496571	0.0773526	0.599453
miR-31	0.336503	0.512724	0.403738	0.138	0.61722	0.866038	0.756099		miR-143	0.744012	0.369805	0.539723	0.701783		miR-376	0.918566	0.260065	0.349919	0.713292	0.687556		miR-126	0.665501	0.772587	0.262885	0.696201	0.175502	0.608628
miR-379	0.963933	0.0940913	0.95647	0.58741	0.824573	0.363811	0.762232		miR-7	0.577568	0.684346	0.375966	0.701971		miR-330	0.769382	0.241604	0.623454	0.589148	0.717576		miR-381	0.685769	0.245406	0.406354	0.457183	0.557796	0.61926
miR-335	0.535001	0.377801	0.643244	0.540875	0.556143	0.227005	0.76952		miR-423	0.775913	0.84106	0.254912	0.732322		miR-205	0.847384	0.862643	0.803301	0.119173	0.722987		miR-382	0.88291	0.79451	0.272015	0.690659	0.13355	0.621052
miR-10	0.0312184	0.649181	0.119	0.674445	0.619621	0.535175	0.775946		miR-133	0.471646	0.414156	0.852903	0.732722		miR-126	0.954952	0.773834	0.446114	0.222037	0.732825		miR-135	0.577666	0.269784	0.365991	0.820813	0.40202	0.63416
miR-377	0.908571	0.179873	0.929161	0.493388	0.716623	0.300714	0.780387		miR-28	0.611731	0.775614	0.378412	0.75264		miR-19	0.55475	0.764695	0.532721	0.324316	0.733103		miR-299	0.840256	0.888358	0.135365	0.697384	0.281682	0.64454
miR-199	0.355373	0.556949	0.302879	0.948231	0.322492	0.481643	0.830789		miR-379	0.741111	0.735991	0.340971	0.761941		miR-490	0.789714	0.381006	0.564686	0.431481	0.733161		miR-27	0.741021	0.507437	0.12714	0.690405	0.604688	0.645615
miR-185	0.0732934	0.79334	0.38625	0.762954	0.135417	0.808401	0.834998		miR-338	0.690328	0.66223	0.426638	0.774393		miR-324-3p	0.275873	0.810054	0.770966	0.461649	0.750815		miR-28	0.537415	0.97319	0.20387	0.920629	0.211265	0.653091
miR-299	0.610915	0.721008	0.323526	0.770801	0.161809	0.881924	0.835355		miR-93	0.595958	0.614869	0.536925	0.776663		miR-103	0.216473	0.804156	0.574432	0.818145	0.756862		miR-223	0.543005	0.567841	0.310774	0.620159	0.349589	0.653433
miR-381	0.971177	0.272964	0.991436	0.43382	0.962122	0.229568	0.836844		miR-33	0.61057	0.593212	0.548459	0.779161		miR-210	0.956568	0.503335	0.484647	0.355428	0.759782		miR-153	0.207895	0.484348	0.649903	0.393964	0.857312	0.665499
miR-193	0.5308	0.404781	0.661044	0.361885	0.43529	0.638194	0.84196		miR-134	0.59143	0.605131	0.580178	0.790583		miR-216	0.591075	0.911673	0.492943	0.354886	0.786708		miR-151	0.383135	0.80049	0.276106	0.651311	0.519792	0.715598
miR-200b	0.712985	0.376834	0.882296	0.297813	0.41876	0.69091	0.850575		miR-376	0.478382	0.605682	0.901193	0.84715		miR-191	0.64777	0.848638	0.74716	0.252235	0.80598		miR-375	0.276907	0.591856	0.786219	0.377569	0.596597	0.717948
miR-18	0.414209	0.614147	0.478414	0.46137	0.453316	0.504305	0.861018		miR-320	0.788841	0.570803	0.624164	0.864136		miR-145	0.92285	0.779734	0.275565	0.537693	0.811732		miR-451	0.92775	0.952453	0.145245	0.969517	0.233726	0.718327
miR-189	0.368963	0.747604	0.588443	0.885414	0.133986	0.603324	0.863091		miR-216	0.639396	0.53447	0.825105	0.864879		miR-151	0.152282	0.987135	0.79591	0.975443	0.829459		miR-200b	0.388644	0.333904	0.642891	0.39981	0.892215	0.722688
miR-410	0.844322	0.358544	0.962896	0.571287	0.888699	0.201354	0.877517		miR-183	0.648089	0.516499	0.852363	0.867537		miR-383	0.780892	0.371008	0.442287	0.941368	0.835786		miR-335	0.515969	0.681485	0.261885	0.736746	0.4423	0.724252
miR-326	0.0768028	0.895341	0.243199	0.856878	0.222287	0.932852	0.888558		miR-193	0.840449	0.87227	0.415852	0.8821		miR-539	0.290783	0.896257	0.513791	0.972639	0.850131		miR-30-3p	0.525908	0.293603	0.474375	0.511819	0.811957	0.726953
miR-224	0.702589	0.515693	0.675792	0.645557	0.909743	0.19126	0.889927		miR-129	0.5776	0.577828	0.945538	0.889442		miR-329	0.537226	0.526699	0.735991	0.629688	0.851389		miR-26	0.756365	0.631981	0.210855	0.602421	0.504309	0.728071
miR-361	0.243412	0.638114	0.544794	0.307208	0.505409	0.782853	0.898652		miR-383	0.676203	0.767676	0.612946	0.891163		miR-189	0.366494	0.490567	0.796333	0.923723	0.852941		miR-141	0.233431	0.581011	0.538295	0.767211	0.57258	0.736761
miR-223	0.200076	0.812565	0.228597	0.800382	0.337921	0.89181	0.905078		miR-145	0.664648	0.681278	0.726897	0.898139		miR-129	0.400136	0.823082	0.517431	0.926077	0.883735		miR-320	0.757167	0.919071	0.281815	0.416141	0.403874	0.741865
miR-34b	0.438093	0.969399	0.244525	0.890011	0.305164	0.721979	0.908998		miR-144	0.767387	0.855091	0.54865	0.915682		miR-375	0.80877	0.620495	0.474295	0.763183	0.905962		miR-34	0.523955	0.707604	0.685339	0.424422	0.313389	0.746521
miR-380-5p	0.214479	0.279957	0.716279	0.611349	0.576473	0.665327	0.910206		miR-34b	0.748485	0.717401	0.709679	0.926064		miR-342	0.890565	0.3557	0.702757	0.847428	0.911559		miR-369-5p.d	0.743496	0.472224	0.598077	0.594789	0.27732	0.75106
miR-505	0.361314	0.338341	0.633357	0.689229	0.725881	0.450194	0.91292		miR-324-5p	0.826118	0.712853	0.655296	0.928283		miR-192	0.532523	0.829639	0.796996	0.544263	0.91384		miR-187	0.915542	0.899137	0.136073	0.754	0.446076	0.766454
miR-365	0.362664	0.830128	0.344424	0.749135	0.263191	0.866898	0.914195		miR-136	0.794488	0.710885	0.687288	0.929306		miR-361	0.82344	0.763927	0.367505	0.846804	0.916877		miR-33	0.339247	0.445117	0.832516	0.792467	0.386395	0.770346
miR-101	0.819792	0.508336	0.788059	0.494362	0.839887	0.325225	0.924217		miR-190	0.645744	0.758938	0.804616	0.932015		miR-143	0.983658	0.591095	0.68745	0.535921	0.929134		miR-505	0.900181	0.64864	0.359765	0.449349	0.413832	0.772988
miR-409-3p	0.470255	0.840373	0.326807	0.887267	0.28361	0.785061	0.924498		miR-339	0.792543	0.804862	0.663727	0.943649		miR-33	0.308603	0.898194	0.926659	0.84179	0.930347		miR-362	0.560192	0.245765	0.92303	0.348425	0.954274	0.78698
miR-323	0.890866	0.232658	0.903426	0.67993	0.733153	0.522968	0.925435		miR-187	0.907751	0.890284	0.529985	0.945444		miR-423	0.499612	0.55292	0.856614	0.929144	0.932496		miR-189	0.945262	0.8344	0.328087	0.777979	0.218162	0.793773
miR-26	0.0815328	0.603863	0.397863	0.889715	0.476689	0.603032	0.935794		miR-101	0.612971	0.832994	0.854966	0.948338		miR-147	0.959719	0.696566	0.786912	0.434453	0.937332		miR-383	0.574957	0.432092	0.558917	0.80101	0.452965	0.81725
miR-208	0.267327	0.750258	0.294289	0.561391	0.699469	0.734173	0.938803		miR-151	0.859019	0.907607	0.573328	0.951826		miR-26	0.435481	0.680885	0.791891	0.978521	0.93798		miR-370	0.350629	0.630215	0.541855	0.687172	0.617737	0.818722
miR-330	0.58969	0.995407	0.200913	0.925091	0.39739	0.87727	0.939905		miR-210	0.807098	0.724589	0.771192	0.953111		miR-299	0.936635	0.558646	0.713788	0.650615	0.944602		miR-193	0.384608	0.382432	0.999086	0.366668	0.969487	0.823273
miR-129	0.45973	0.87218	0.42216	0.467306	0.515998	0.81672	0.949177		miR-141	0.958469	0.889453	0.532541	0.954052		miR-339	0.805125	0.694991	0.708227	0.62611	0.946968		miR-133	0.721704	0.627125	0.465717	0.351218	0.73288	0.829493
miR-7	0.76175	0.565478	0.807689	0.869728	0.616248	0.303503	0.950984		miR-369-5p.d	0.75672	0.705094	0.885132	0.959467		miR-369-3p	0.381172	0.972813	0.829179	0.825266	0.949443		miR-325	0.587053	0.601308	0.643759	0.367794	0.657373	0.831541
miR-499	0.506665	0.6483	0.502121	0.44379	0.892673	0.595123	0.953336		miR-205	0.805118	0.786468	0.78453	0.965902		miR-187	0.487496	0.886522	0.973999	0.630023	0.954135		miR-199	0.576711	0.432895	0.787015	0.40854	0.779392	0.852073
miR-143	0.593681	0.405363	0.465011	0.782778	0.685964	0.91333	0.96545		miR-539	0.794731	0.970257	0.676088	0.971506		miR-21	0.952755	0.804392	0.36075	0.964725	0.954724		miR-376	0.548016	0.532042	0.953996	0.412883	0.546393	0.852535
miR-136	0.177826	0.78986	0.540393	0.758883	0.368012	0.792564	0.966719		miR-450	0.750324	0.762908	0.911183	0.97156		miR-485-3p	0.991178	0.841976	0.466355	0.780722	0.966989		miR-142-3p	0.749125	0.802759	0.349105	0.423336	0.737263	0.859115
miR-431	0.829944	0.91419	0.841251	0.44009	0.480498	0.667472	0.9741		miR-208	0.773008	0.781865	0.872226	0.972722		miR-136	0.427193	0.802335	0.984259	0.956301	0.971885		miR-125	0.816914	0.46951	0.457155	0.520135	0.739833	0.8635
miR-362	0.206261	0.795455	0.552982	0.883126	0.329523	0.902588	0.977029		miR-299	0.718818	0.892886	0.844207	0.975601		miR-101	0.639571	0.925764	0.693193	0.832271	0.976125		miR-184	0.863932	0.780003	0.212492	0.886446	0.532314	0.863707
miR-346	0.630129	0.942329	0.579919	0.962952	0.584481	0.385602	0.978188		miR-328	0.896255	0.853618	0.717211	0.976866		miR-141	0.488384	0.992401	0.934742	0.777674	0.978247		miR-24	0.390393	0.501977	0.94128	0.484909	0.880994	0.885659
miR-138	0.970056	0.605337	0.831745	0.49004	0.811179	0.633956	0.980994		miR-18	0.908826	0.932871	0.665703	0.97956		miR-18	0.456567	0.918165	0.915331	0.968976	0.981656		miR-329	0.951893	0.79637	0.29382	0.940546	0.38977	0.890472
miR-21	0.46293	0.892618	0.647644	0.651219	0.358444	0.968705	0.982151		miR-192	0.845355	0.801532	0.833972	0.979672		miR-450	0.692112	0.914246	0.680512	0.886001	0.983162		miR-129	0.4787	0.483115	0.91832	0.621788	0.623103	0.8915
miR-485-5p	0.955331	0.545931	0.680747	0.627314	0.955578	0.626762	0.984537		miR-147	0.914988	0.866498	0.713033	0.979711		miR-409-5p	0.921157	0.869947	0.835256	0.576421	0.983794		miR-490	0.796086	0.678427	0.479322	0.868342	0.377502	0.895575
miR-132	0.94678	0.566064	0.930772	0.498153	0.881348	0.607907	0.98478		miR-99	0.780476	0.799102	0.93107	0.982095		miR-183	0.799052	0.780229	0.803424	0.790664	0.985205		miR-330	0.757826	0.379104	0.886376	0.751772	0.481704	0.906176
miR-1	0.842859	0.788206	0.910242	0.389515	0.848372	0.641542	0.987292		miR-21	0.835215	0.769222	0.939897	0.985274		miR-133	0.787591	0.742975	0.885712	0.884365	0.991662		miR-122a	0.92213	0.767318	0.633109	0.828993	0.252734	0.908347
miR-490	0.717077	0.786426	0.424168	0.66133	0.766884	0.90034	0.987335		miR-185	0.847654	0.843958	0.891606	0.989142		miR-144	0.647475	0.990304	0.945913	0.767728	0.992221		miR-326	0.521494	0.812227	0.648871	0.897929	0.390663	0.911609
miR-369-3p	0.73783	0.843486	0.690387	0.67959	0.837161	0.461404	0.987442		miR-361	0.857099	0.926621	0.850202	0.99246		miR-200b	0.876382	0.844458	0.64285	0.999644	0.992931		miR-409-5p	0.981745	0.929623	0.229503	0.94533	0.499759	0.914712
miR-191	0.986634	0.846324	0.992258	0.247181	0.990901	0.770707	0.988492		miR-499	0.899689	0.880675	0.857225	0.992761		miR-223	0.897217	0.786064	0.757501	0.919274	0.993926		miR-181	0.535637	0.447692	0.855841	0.507835	0.968576	0.917049
miR-376	0.645851	0.888024	0.872106	0.740969	0.336509	0.853132	0.989534		miR-346	0.845728	0.950746	0.860953	0.993691		miR-181	0.713794	0.758223	0.955324	0.987175	0.994991		miR-379	0.756547	0.925285	0.57086	0.976024	0.287095	0.928638
miR-192	0.372801	0.529092	0.576645	0.861486	0.691967	0.933247	0.990295		miR-221	0.882902	0.86052	0.960059	0.99586		miR-320	0.92924	0.772134	0.833116	0.924289	0.996773		miR-1	0.911495	0.896358	0.483149	0.536037	0.602781	0.941841
miR-375	0.257614	0.912052	0.650391	0.835558	0.366796	0.943026	0.990541		miR-369-3p	0.930048	0.933822	0.854373	0.996454		miR-325	0.618175	0.997842	0.983442	0.988497	0.9981		miR-324-5p	0.814512	0.842754	0.629317	0.581486	0.508719	0.94202
miR-494	0.840771	0.697557	0.648383	0.726632	0.940235	0.570516	0.991204		miR-329	0.859353	0.896906	0.969983	0.996697		miR-433-3p	0.976623	0.677441	0.94344	0.993251	0.99851		miR-485-5p	0.729941	0.87581	0.271194	0.92387	0.808038	0.943229
miR-450	0.673749	0.728774	0.540346	0.755533	0.776313	0.778246	0.991645		miR-490	0.911945	0.883525	0.986511	0.9983		miR-30-3p	0.944088	0.91124	0.908259	0.817189	0.998818		miR-124a	0.317748	0.638554	0.999082	0.648532	0.999052	0.944604
miR-23	0.894825	0.545765	0.713496	0.808193	0.737318	0.824233	0.992948		miR-186	0.918381	0.893241	0.970322	0.99833		miR-340	0.680112	0.976152	0.988288	0.977708	0.998862		miR-185	0.578707	0.535565	0.865508	0.557561	0.973431	0.953698
miR-29	0.328202	0.755214	0.863878	0.827978	0.780319	0.489186	0.994323		miR-409-3p	0.966744	0.970067	0.919642	0.999516		miR-221	0.836071	0.886664	0.98644	0.953679	0.999472		miR-224	0.994976	0.996805	0.501252	0.9713	0.319582	0.958413
miR-144	0.938051	0.818006	0.904855	0.617235	0.916463	0.493598	0.994362		miR-325	0.957507	0.958436	0.945026	0.999567		miR-1	0.999921	0.961729	0.946157	0.766711	0.999474		miR-34b	0.841104	0.784898	0.76512	0.658176	0.494179	0.96315
miR-145	0.83622	0.904782	0.684839	0.972083	0.439961	0.801233	0.994802		miR-433-3p	0.907511	0.982114	0.974211	0.999578		miR-217	0.844626	0.992124	0.836579	0.99887	0.999494		miR-328	0.940627	0.78746	0.84156	0.438515	0.605502	0.963687
miR-339	0.685202	0.650362	0.902786	0.793828	0.846502	0.53921	0.994833		miR-377	0.9628	0.96858	0.942859	0.999678		miR-190	0.927292	0.926372	0.965008	0.862665	0.999597		miR-124u	0.379748	0.620608	0.99528	0.746366	0.99525	0.967279
miR-194	0.85694	0.595718	0.9125	0.588671	0.979562	0.684222	0.994959		miR-451	0.982042	0.98527	0.952047	0.999913		miR-23	0.912437	0.938754	0.864699	0.97449	0.999637		miR-450	0.80333	0.703599	0.891072	0.656291	0.552443	0.970358
miR-184	0.346034	0.896738	0.604113	0.870844	0.504177	0.916003	0.995198		miR-200b	0.959157	0.976288	0.993391	0.99994		miR-323	0.97963	0.960365	0.786048	0.987567	0.999683		miR-409-3p	0.867381	0.732812	0.772915	0.656512	0.6131	0.975155
miR-217	0.904274	0.918955	0.749227	0.755804	0.789849	0.55843	0.99593		miR-142-3p	0.982144	0.972063	0.976483	0.999945		miR-132	0.902787	0.979776	0.876054	0.986574	0.999825		miR-140	0.841693	0.967595	0.465899	0.947818	0.705449	0.986839
miR-151	0.811699	0.904427	0.637038	0.830821	0.595211	0.823637	0.996215		miR-494	0.983311	0.987893	0.964923	0.999957		miR-409-3p	0.995837	0.977982	0.802077	0.988726	0.999849		miR-145	0.983969	0.764508	0.466462	0.900135	0.812026	0.987242
miR-433-3p	0.941607	0.721524	0.990914	0.593473	0.958733	0.610175	0.996871		miR-342	0.986098	0.992377	0.986255	0.999993		miR-186	0.821086	0.996421	0.954141	0.996146	0.999864		miR-338	0.777625	0.946369	0.434273	0.946849	0.874794	0.988364
miR-181	0.81494	0.935612	0.663489	0.907251	0.527322	0.95396	0.998079		miR-409-5p	0.98199	0.987425	0.997201	0.999994		miR-208	0.975469	0.992236	0.994493	0.814023	0.999879		miR-18	0.697538	0.90784	0.569545	0.867624	0.847784	0.988439
miR-503	0.63944	0.613643	0.924383	0.787115	0.879692	0.760302	0.998445		miR-485-3p	0.994302	0.975872	0.997392	0.999994		miR-377	0.91689	0.963471	0.985729	0.904607	0.999888		miR-150	0.95067	0.846175	0.548919	0.772374	0.84902	0.991182
miR-219	0.725009	0.841863	0.627974	0.945932	0.706354	0.890335	0.998752		miR-505	0.992119	0.994738	0.981392	0.999995		miR-381	0.994575	0.964027	0.851051	0.992621	0.99993		miR-192	0.869793	0.755751	0.990701	0.936317	0.514586	0.993269
miR-133	0.665252	0.805322	0.73248	0.80994	0.747739	0.948155	0.999108		miR-138	0.994895	0.997256	0.99076	0.999999		miR-224	0.995723	0.958097	0.961654	0.893223	0.999944		miR-324-3p	0.605995	0.604816	0.967061	0.940797	0.9585	0.993695
miR-383	0.8883	0.911028	0.932323	0.882956	0.67436	0.707285	0.999315		miR-382	0.99484	0.996086	0.996621	1		miR-495	0.901406	0.988238	0.949436	0.975743	0.999951		miR-96	0.690839	0.647687	0.92048	0.788802	0.985109	0.993725
miR-451	0.819171	0.879085	0.853893	0.875813	0.906047	0.896643	0.99995		miR-224	0.997896	0.994699	0.99656	1		miR-142-3p	0.998564	0.966196	0.979951	0.884473	0.999963		miR-143	0.781814	0.649715	0.838298	0.927608	0.840107	0.994501
miR-142-3p	0.95062	0.839348	0.957225	0.876662	0.99035	0.925909	0.999993		miR-139	0.995952	0.999295	0.996684	1		miR-451	0.990871	0.992004	0.904408	0.966676	0.999981		miR-346	0.896745	0.984726	0.728399	0.915086	0.787714	0.998814
miR-214	0.958599	0.852601	0.989202	0.980555	0.886979	0.912909	0.999996		miR-381	0.998403	0.99444	0.999314	1		miR-505	0.926486	0.998241	0.96446	0.993608	0.999992		miR-191	0.881854	0.971072	0.728608	0.895972	0.918084	0.999366
									miR-194	0.998109	0.999199	0.999578	1		miR-194	0.987165	0.930419	0.998691	0.973071	0.999994		miR-214	0.998252	0.995609	0.979515	0.985811	0.842291	0.999997
									miR-495	0.999832	0.998774	0.998369	1		miR-494	0.989991	0.978787	0.929754	0.999898	0.999995
									miR-1	0.999141	0.99907	0.999741	1		miR-382	0.92202	0.998808	0.98536	0.998291	0.999996
									miR-132	0.999635	0.999855	0.999297	1		miR-499	0.99215	0.996024	0.993511	0.952919	0.999999
									miR-217	0.999881	0.999873	0.99983	1		miR-139	0.997009	0.975762	0.964164	0.999292	0.999999
