# Supplementary material for: Prediction of microRNAs affecting mRNA expression during retinal development
Source: BMC Dev Biol. 2010 Jan 6;10:1. doi: 10.1186/1471-213X-10-1 (PMC2821300; doi:10.1186/1471-213X-10-1)
Supplement: Additional file 3 — Table S2. All genes predicted to be targeted by candidate miRNAs affecting mRNA levels in each tissue. Genes assessed experimentally for miRNA interactions are highlighted in bold. [file 1471-213X-10-1-S3.XLS]

## Sheet: Sheet1
CE-RSC		P4		Adult
Gene	Number miRNAs	Gene	Number miRNAs	Gene	Number miRNAs
CUGBP2	7	ACVR2A	11	ACVR2A	11
KPNA4	7	TNRC6B	11	TNRC6B	11
ZNF148	7	NFIB	10	RICTOR	10
CLCN5	6	ZNF148	10	CLCN5	9
CPEB4	6	MECP2	9	HMGA2	9
DAGLA	6	RP11-130N24.1	9	ZNF148	9
EPHA4	6	SP1	9	CPEB3	8
NARG1	6	ZBTB39	9	MECP2	8
PTPRD	6	ATXN1	8	NFIB	8
ACVR2A	5	CCNJ	8	RP11-130N24.1	8
BTBD7	5	CLCN5	8	AKT3	7
CPEB2	5	CPD	8	ATXN1	7
DDX3X	5	CPEB3	8	BRPF3	7
E2F3	5	HMGA2	8	BSN	7
FBXO33	5	IGF2BP1	8	CCND2	7
MLL2	5	QKI	8	CCNJ	7
PDE4D	5	RICTOR	8	KLF13	7
QKI	5	RIMS4	8	MGA	7
RNF165	5	STC1	8	ONECUT2	7
RSBN1	5	BRPF3	7	PAPPA	7
SETD7	5	CPEB4	7	PTPRD	7
SIX4	5	DCX	7	QKI	7
SLC4A4	5	DTNA	7	RNF165	7
SOX11	5	FRMD4A	7	SP1	7
SP1	5	GABBR2	7	STC1	7
STC1	5	ISL1	7	ZFHX4	7
THRAP1	5	KLF12	7	ACCN2	6
YOD1	5	MGA	7	APPBP2	6
ZFPM2	5	MITF	7	CPEB4	6
ARID4B	4	MMP16	7	CUGBP2	6
ARPP-19	4	ONECUT2	7	DTNA	6
ATP2B4	4	PLAGL2	7	DYRK1A	6
ATXN1	4	PTPRD	7	ETS1	6
BCL11A	4	ACCN2	6	FRMD4A	6
BMPR2	4	AFF4	6	HIC2	6
BSN	4	AKT3	6	IGF2BP1	6
CLCN3	4	AMMECR1L	6	IKZF2	6
DACH1	4	APPBP2	6	KCNA1	6
DLC1	4	ATP2B1	6	KLF12	6
DYRK1A	4	BAHD1	6	LIN28B	6
ELAVL2	4	BCL11A	6	MITF	6
FLJ31818	4	BTG2	6	MMP16	6
FNDC3B	4	C11orf57	6	NARG1	6
HDLBP	4	CACNB2	6	NAV1	6
HECTD2	4	CAMTA1	6	NAV2	6
HMGA2	4	CTF8	6	NOVA1	6
KCTD21	4	CUGBP2	6	OTUD4	6
KIAA0157	4	DAG1	6	PURA	6
KIAA0355	4	DYRK1A	6	RALA	6
KLF13	4	EBF3	6	RAP2C	6
KLF9	4	ELAVL2	6	RBM9	6
LIN28	4	ETS1	6	SCRT2	6
NCOA1	4	FAM123B	6	SH2B3	6
NFIX	4	FAM126B	6	UBFD1	6
NLK	4	FAM78A	6	ZBTB39	6
ONECUT2	4	HIC2	6	AFF4	5
OTUD4	4	IKZF2	6	AMMECR1L	5
PCGF3	4	JAZF1	6	AMOTL2	5
PCTK1	4	KCNA1	6	ARPP-19	5
PDGFRA	4	KCTD21	6	ATP2B1	5
PHF20	4	KLF13	6	BACH2	5
PLAGL2	4	LIN28	6	BAHD1	5
PLEKHA3	4	LIN28B	6	BCL11A	5
PPARGC1A	4	MAP2K7	6	BTG2	5
PPP3CA	4	MAP3K3	6	C11orf57	5
PURA	4	MIER3	6	CACNB2	5
RAB11FIP2	4	NARG1	6	CBFA2T3	5
RAB8B	4	NAV2	6	CBX6	5
RALA	4	NCAM1	6	CNOT6L	5
RICTOR	4	NCOA1	6	CPD	5
RPS6KB1	4	NCOR2	6	CREB5	5
RUNX1T1	4	NF1	6	DAG1	5
SCRT2	4	NFASC	6	DCX	5
SEMA4G	4	NOVA1	6	DIXDC1	5
SH2B3	4	PAPPA	6	EIF2C1	5
SMG1	4	PDGFRA	6	ELL2	5
SOX6	4	PPARA	6	ETF1	5
TGFBR2	4	PPARGC1A	6	FAM116A	5
TNRC6A	4	PTPN9	6	FAM123B	5
TOP1	4	PURB	6	FAM126B	5
TP53INP1	4	RAP2C	6	FAM78A	5
TSC22D2	4	RBM9	6	FBXO33	5
TSPAN14	4	RERE	6	FLJ25476	5
UBE2G1	4	RNF165	6	FNIP1	5
VCPIP1	4	RYBP	6	FOXO3A	5
VEZF1	4	SATB2	6	GAN	5
WDR26	4	SH2B3	6	GPR85	5
ZCCHC14	4	SOX12	6	IGF1R	5
ZEB2	4	SPTY2D1	6	ISL1	5
ZNF650	4	TGFBR1	6	JAZF1	5
ABCA1	3	TP53INP1	6	KCTD21	5
ABCC5	3	WDTC1	6	KLHL24	5
ACVR1B	3	ZDHHC5	6	KPNA3	5
ACVR2B	3	ZFHX4	6	KPNA4	5
ADAMTS14	3	ZNF609	6	LPHN1	5
ADAMTS5	3	ABCB9	5	MAP3K3	5
AMMECR1L	3	AMOTL2	5	MKNK2	5
APC	3	AP1G1	5	MYO1C	5
APPBP2	3	ARID3B	5	NCAM1	5
ARID3B	3	ARPP-19	5	NCOA1	5
ATP1B1	3	ARRDC4	5	NCOR2	5
AZIN1	3	BCL9L	5	NEFM	5
BACH2	3	BSN	5	NF1	5
BAZ2A	3	C14orf43	5	NFIX	5
BCL11B	3	C15orf27	5	ODZ1	5
BIRC6	3	C16orf70	5	OXSR1	5
BNC2	3	C17orf63	5	PAK1	5
BRUNOL6	3	CACNB1	5	PDGFRA	5
BZW1	3	CBFA2T3	5	PERQ1	5
C6orf106	3	CBX6	5	PHF13	5
CACNA1C	3	CCND2	5	PLAG1	5
CACNA1E	3	CD164	5	PPARGC1A	5
CAMKK2	3	CNOT6	5	PRR3	5
CCND2	3	CNOT6L	5	PURB	5
CCNJ	3	CNTFR	5	RAB10	5
CCNJL	3	CREB1	5	REEP1	5
CDC37L1	3	EDEM1	5	RERE	5
CDYL	3	EIF2C1	5	ROD1	5
CNOT6	3	ELL2	5	RYBP	5
CNOT6L	3	ELOVL4	5	SDC2	5
CPEB1	3	EN2	5	SEPT11	5
CPEB3	3	ERC2	5	SETD5	5
DCX	3	ETF1	5	SLC27A4	5
DIO2	3	FAM116A	5	SLC4A4	5
DLG2	3	FAM53C	5	SOX11	5
DMD	3	FBXW7	5	SOX12	5
DOCK3	3	FOXO3A	5	SRGAP3	5
DTNA	3	FURIN	5	STX5	5
EDA	3	GPAM	5	THRAP1	5
EIF2C2	3	GRIA3	5	TMCC1	5
EIF5A2	3	HDAC4	5	TNRC6A	5
EP300	3	HTR2C	5	TOX	5
ESRRG	3	IKZF4	5	TP53INP1	5
ETS1	3	ITGB8	5	TRPS1	5
FAM107B	3	KCTD15	5	TSC22D3	5
FAM123B	3	KIAA1005	5	TSPAN14	5
FAM46A	3	KIAA2018	5	UBE2G1	5
FBXL3	3	KLHL24	5	YOD1	5
FBXO30	3	LATS2	5	YTHDF3	5
FCHO2	3	LBH	5	ZBTB41	5
FIGN	3	LOC153222	5	ZCCHC14	5
FMR1	3	MAP2K4	5	ZDHHC5	5
FOXP1	3	MAP3K7IP3	5	ZNF697	5
FRS2	3	MAPK14	5	ABCB9	4
FUSIP1	3	MIER2	5	ABHD2	4
GALNT7	3	MKNK2	5	ACVR1B	4
GAS7	3	MLL	5	ACVR2B	4
GRM8	3	MLLT7	5	ADAM19	4
HDAC4	3	MYO1C	5	ADAMTS6	4
HIC2	3	NAV3	5	ADCY9	4
HIPK1	3	NCALD	5	ALCAM	4
IGF2BP1	3	NCOA7	5	ANTXR2	4
IGF2BP3	3	NEFM	5	AP1G1	4
IKZF2	3	NEUROD1	5	ARID2	4
IQSEC2	3	NFIX	5	ARID3B	4
IRS2	3	NPTX1	5	ARID5B	4
KCNA1	3	NR5A2	5	ARRDC4	4
KCNS3	3	NRXN1	5	ATBF1	4
KCTD5	3	OXSR1	5	ATP7A	4
KIAA1324L	3	PAK1	5	BCL11B	4
KITLG	3	PDE7B	5	BCL2	4
KLF12	3	PERQ1	5	BCL9L	4
KLHL24	3	PGAP1	5	BNC2	4
KLHL3	3	PHF13	5	BRUNOL6	4
LHX8	3	PHF15	5	BRWD1	4
LIMD2	3	PHF20	5	BTBD7	4
LOC220594	3	PITPNM2	5	C10orf56	4
LOC440742	3	PLAG1	5	C14orf43	4
LRP12	3	POU3F2	5	C17orf63	4
MAMDC1	3	PPM1E	5	C1orf21	4
MARK1	3	PRR3	5	CACNB1	4
MAT2A	3	PRRX1	5	CADM2	4
MCL1	3	RAB5B	5	CAMTA1	4
MECP2	3	RALA	5	CAPN6	4
MEF2C	3	REEP1	5	CBX2	4
MEF2D	3	RHOBTB1	5	CD164	4
MEIS2	3	RNF144	5	CDV3	4
MIB1	3	RNF38	5	CELSR2	4
MKNK2	3	ROD1	5	CELSR3	4
MMP16	3	SCRT2	5	CEP350	4
MNT	3	SDC2	5	CNOT6	4
MTF1	3	SEMA6A	5	COL1A1	4
MYCN	3	SEPT11	5	CPEB2	4
NAT12	3	SETD5	5	CREB1	4
NCOA3	3	SETD7	5	DAGLA	4
NEFM	3	SETD8	5	DDX3X	4
NF1	3	SGCD	5	DHX40	4
NFIB	3	SGMS1	5	DIAPH2	4
NHLH2	3	SIRT1	5	DICER1	4
NR3C1	3	SLC27A4	5	DIO2	4
NRIP1	3	SLC39A13	5	DLGAP2	4
NUFIP2	3	SOX11	5	DOCK3	4
OSBPL6	3	SPRY2	5	DPP4	4
OSBPL8	3	SRF	5	DSCR1L1	4
OTX2	3	SRGAP3	5	DYNC1LI2	4
PAPPA	3	STK39	5	E2F3	4
PCDH10	3	STX5	5	EBF3	4
PCDH17	3	THRAP1	5	EDEM1	4
PCTK2	3	THRB	5	EEA1	4
PHF17	3	TMCC1	5	EFNB2	4
PIK3R1	3	TNRC6A	5	ELAVL1	4
PIM1	3	TOX	5	ELAVL2	4
PKN2	3	TSC22D3	5	ELF2	4
PLCB4	3	TSPAN14	5	ELOVL4	4
PLCXD3	3	UBE2Q1	5	EPHA3	4
POM121	3	UBFD1	5	EPHA4	4
POU2F2	3	USP37	5	EPHA7	4
POU3F1	3	VANGL1	5	EPHB2	4
PPM1B	3	VANGL2	5	ERC2	4
PPP1R12B	3	WIPF2	5	ESRRG	4
PRDM1	3	YOD1	5	FAM107B	4
PRKAA1	3	YTHDF3	5	FAM38B	4
RAB6B	3	ZBTB41	5	FAM53C	4
RAI14	3	ZCCHC14	5	FARP1	4
RANBP2	3	ZFP36L1	5	FBXW11	4
RAP2C	3	ZFP91	5	FBXW7	4
RASA1	3	ABBA-1	4	FLOT2	4
RCN2	3	ABCA1	4	FMR1	4
RIMBP2	3	ABHD2	4	FNDC3B	4
RNF44	3	ACVR2B	4	GABBR2	4
ROBO2	3	ADAM19	4	GABRB3	4
ROD1	3	ADAMTS6	4	GAS7	4
RP11-130N24.1	3	ADCY6	4	GGA2	4
RPS6KA3	3	ADCY9	4	GIT2	4
RYBP	3	ALCAM	4	GLCE	4
SATB2	3	ALG9	4	GPR158	4
SCN3A	3	ANKRD13B	4	GRM1	4
SCN5A	3	ANTXR2	4	HDLBP	4
SEPT11	3	ARCN1	4	HOOK3	4
SETD8	3	ARFGEF1	4	HOXC8	4
SGCD	3	ARID1B	4	HTR2C	4
SH3KBP1	3	ARID2	4	IGF2BP3	4
SLC25A24	3	ARID4B	4	INPP5A	4
SLC44A1	3	ARID5B	4	ITSN1	4
SLC8A2	3	ATBF1	4	KCNJ2	4
SLITRK3	3	ATOH8	4	KCTD15	4
SMEK1	3	ATP7A	4	KIAA1128	4
SMG7	3	BACH2	4	KIAA1522	4
SOCS6	3	BAZ2A	4	KIAA2018	4
SP3	3	BAZ2B	4	KLHL3	4
SPTBN4	3	BCL11B	4	KRAS	4
SSH2	3	BRWD1	4	LAMC1	4
STX3	3	BTBD14B	4	LATS2	4
SYNJ1	3	C10orf56	4	LBH	4
TAF5	3	C15orf29	4	LCOR	4
TNRC6B	3	C1orf144	4	LIN28	4
TOB2	3	C1orf21	4	LOC153222	4
TRIAP1	3	C7orf41	4	LPP	4
TRIB2	3	C7orf42	4	MAF	4
TRIM33	3	C8ORFK32	4	MAP2K4	4
TRIM71	3	CADM2	4	MAP3K7IP3	4
TRPS1	3	CALCR	4	MEF2D	4
UBE2W	3	CALM3	4	MFHAS1	4
UBFD1	3	CAPZA1	4	MGAT4A	4
UBR1	3	CASC3	4	MIB1	4
USP6	3	CBL	4	MIER2	4
VANGL1	3	CBX2	4	MIER3	4
VANGL2	3	CDH11	4	MLLT3	4
WDFY3	3	CDV3	4	MNT	4
WIPF2	3	CDYL	4	MTDH	4
YTHDF3	3	CELSR2	4	MTF1	4
ZFAND5	3	CELSR3	4	MYB	4
ZFX	3	CHD2	4	MYRIP	4
ZNF281	3	CHST1	4	NAP1L1	4
ZNF697	3	CHSY1	4	NAT13	4
AAK1	2	CIT	4	NAV3	4
ABCB9	2	CNOT7	4	NCALD	4
ABHD13	2	COL1A1	4	NCOA3	4
ABHD2	2	COL3A1	4	NCOA7	4
ABR	2	CPEB1	4	NEUROD1	4
ACTN4	2	CSNK1G1	4	NFASC	4
ADAM19	2	CTDSP2	4	NFAT5	4
ADAMTS4	2	CTDSPL2	4	NHS	4
ADAMTS8	2	DCP2	4	NLK	4
ADCY1	2	DCUN1D4	4	NOPE	4
ADCY9	2	DDX3X	4	NPTN	4
ADD1	2	DHX40	4	NPTX1	4
AFF2	2	DIAPH2	4	NR5A2	4
AFF4	2	DICER1	4	NRIP1	4
AHCYL1	2	DIO2	4	NRXN1	4
AHR	2	DIXDC1	4	OGT	4
AKAP6	2	DLGAP2	4	PAFAH1B1	4
AKT3	2	DOCK3	4	PALM2	4
ALG9	2	DPP4	4	PAPD5	4
ALS2CR13	2	DPY19L3	4	PCDH17	4
ANK3	2	DSCR1L1	4	PCDH9	4
ANKFY1	2	DVL3	4	PCGF3	4
ANTXR2	2	E2F3	4	PCGF5	4
AP1G1	2	E2F6	4	PCNX	4
AP4E1	2	EDA	4	PDE7B	4
APBB3	2	EDEM3	4	PGAP1	4
APRIN	2	EEA1	4	PHF15	4
ARCN1	2	EGR3	4	PHF20	4
ARF1	2	EIF2C2	4	PHLDB1	4
ARHGAP20	2	EIF2S2	4	PIK3R1	4
ARID1A	2	ELAVL1	4	PLAGL2	4
ARID1B	2	ELOVL6	4	PLEKHA6	4
ARID3A	2	EPHA3	4	PLOD2	4
ARID4A	2	EPHA4	4	POU2F2	4
ARID5B	2	EPHB2	4	POU3F2	4
ARL6IP2	2	ESRRG	4	PPARA	4
ARRDC4	2	EYA4	4	PPM1E	4
ASAH3L	2	FAM107B	4	PPP1R12B	4
ATG16L1	2	FAM38B	4	PPP3R1	4
ATP2A2	2	FARP1	4	PRDM1	4
ATXN7L2	2	FBS1	4	PRRX1	4
B3GNT1	2	FBXO30	4	PTBP1	4
BAAT	2	FBXO33	4	PTPN9	4
BAGE2	2	FBXW11	4	RAB11FIP2	4
BAGE3	2	FLJ25476	4	RAB14	4
BAZ1B	2	FLJ31818	4	RAB8B	4
BCL2L2	2	FLOT2	4	RAI14	4
BMI1	2	FNDC3B	4	RALGPS1	4
BMP2	2	FNIP1	4	RANBP2	4
BRPF3	2	FOSB	4	RAPGEF5	4
BTBD3	2	FOXO1A	4	RASL10B	4
BTG1	2	FOXP1	4	RBM24	4
C11orf57	2	FOXP4	4	RCOR1	4
C12orf50	2	FOXQ1	4	RDX	4
C14orf28	2	GABRB3	4	RHOBTB1	4
C20orf133	2	GALNT3	4	RIMS4	4
C22orf5	2	GAS7	4	RNF144	4
C2orf17	2	GGA2	4	RPS6KB1	4
C2orf29	2	GNG12	4	RUNX2	4
C3orf57	2	GPR158	4	SATB2	4
C5orf5	2	GPR85	4	SBK1	4
C6orf107	2	GRM1	4	SEMA4G	4
C6orf120	2	HBEGF	4	SEMA6A	4
C6orf85	2	HOOK3	4	SEMA6D	4
C8ORFK32	2	HOXA9	4	SETD7	4
CACNB1	2	IGF2BP3	4	SGCD	4
CALM1	2	ING5	4	SGMS1	4
CALML4	2	INPP5A	4	SH3BP4	4
CAMK2G	2	ITSN1	4	SIRT1	4
CAMTA1	2	JARID1C	4	SLC39A13	4
CANX	2	JMJD1A	4	SLC8A2	4
CAP1	2	KCNK10	4	SMARCC1	4
CASC3	2	KCNK2	4	SNX13	4
CAV1	2	KIAA0323	4	SNX16	4
CBL	2	KIAA0355	4	SOCS4	4
CBX2	2	KIF3B	4	SOCS6	4
CCDC85A	2	KITLG	4	SP7	4
CCNT2	2	KPNA3	4	SPRY2	4
CD164	2	KPNA4	4	SPTBN4	4
CD164L2	2	LAMC1	4	SRF	4
CDC2L6	2	LCOR	4	SRPK1	4
CDC42SE1	2	LIFR	4	TAF5	4
CDR2L	2	LOC162427	4	TGFBR1	4
CDV3	2	LPHN1	4	THRB	4
CECR6	2	LPP	4	TLL1	4
CHD2	2	MAPK8IP3	4	TOB2	4
CHD7	2	MAT2A	4	TP53INP2	4
CHD9	2	MBD6	4	TRIM2	4
CHSY-2	2	MEF2D	4	TSC22D2	4
CIT	2	MEIS2	4	TSPAN9	4
CITED2	2	MESDC1	4	UBE2Q1	4
CLCF1	2	MFHAS1	4	UBE2W	4
CMIP	2	MIB1	4	UHRF2	4
CNNM1	2	MLL2	4	USP31	4
CNTFR	2	MLLT3	4	VAMP3	4
CNTN4	2	MNT	4	VANGL1	4
CNTNAP2	2	MOBKL1A	4	VANGL2	4
COL1A2	2	MSI1	4	VEGFA	4
COL24A1	2	MTDH	4	VEZF1	4
CPD	2	MTMR4	4	WAPAL	4
CPSF6	2	MYRIP	4	WDFY3	4
CREB5	2	MYT1	4	WDTC1	4
CREBBP	2	NAP1L1	4	WIPF2	4
CRY2	2	NAT13	4	XPO4	4
CSK	2	NAV1	4	XYLT1	4
CSNK1G1	2	NCOA3	4	ZCCHC3	4
CSNK1G3	2	NFAT5	4	ZER1	4
CSNK2A1	2	NHLH2	4	ZFP36L1	4
CTDSPL2	2	NHS	4	ZFP91	4
CTF8	2	NLK	4	ZMIZ1	4
CUL5	2	NOL4	4	ZNF609	4
CUTL2	2	NOPE	4	ZNF654	4
CXorf23	2	NRIP1	4	ABCA1	3
DCP2	2	NRK	4	ACTR1A	3
DCUN1D1	2	NXT2	4	ADAMTS14	3
DCUN1D5	2	ODZ1	4	ADCY6	3
DGCR2	2	OGT	4	ADIPOR2	3
DHX40	2	OTUD4	4	AFF2	3
DIAPH3	2	PAFAH1B1	4	AHCYL1	3
DLGAP2	2	PALM2	4	AHR	3
DLST	2	PAPD5	4	ALG9	3
DLX3	2	PCDH10	4	ALS2CR13	3
DMXL2	2	PCDH17	4	AMOTL1	3
DOT1L	2	PCGF3	4	ANK1	3
DPF2	2	PCGF5	4	ANK2	3
DPP10	2	PCNX	4	ANKFY1	3
DPP4	2	PCTK3	4	ANKRD13B	3
DPYSL5	2	PHLDB1	4	ANXA11	3
DUSP16	2	PHLPPL	4	AP3M1	3
DUSP3	2	PLEKHA6	4	AP4E1	3
DUSP6	2	PLEKHH1	4	APC	3
DYNLT3	2	PLOD2	4	ARCN1	3
DYRK2	2	POM121	4	ARHGDIA	3
EEA1	2	POU2F2	4	ARID1B	3
EFHD2	2	PPP1CC	4	ARL4C	3
EGR1	2	PPP1R15B	4	ARNT	3
EGR3	2	PPP3R1	4	ARPP-21	3
EIF2C1	2	PRDM1	4	ARRDC3	3
EIF3S1	2	PRICKLE2	4	ASAH3L	3
EML4	2	PRKCA	4	ASH1L	3
EN2	2	ProSAPiP1	4	ATOH8	3
ENY2	2	PURA	4	ATP11A	3
EPAS1	2	RAB10	4	ATP2B4	3
EPHA7	2	RAB14	4	BACE1	3
EPHA8	2	RAB6B	4	BAZ2A	3
ERBB4	2	RAB8B	4	BAZ2B	3
ERC2	2	RALGPS1	4	BCL2L11	3
ETV6	2	RAP1B	4	BIRC4	3
EXOC5	2	RAPGEF5	4	BIRC6	3
EZH2	2	RARG	4	BOLA2	3
FAM104A	2	RASL10B	4	BRD4	3
FAM118A	2	RBM24	4	BTBD14B	3
FAM120A	2	RCC2	4	BTBD3	3
FAM123A	2	RCOR1	4	C14orf28	3
FAM126B	2	RDX	4	C15orf27	3
FAM129B	2	RGL2	4	C15orf29	3
FAM131B	2	RNF11	4	C16orf70	3
FAM53C	2	RNF44	4	C16orf72	3
FAM78A	2	RPS6KB1	4	C17orf39	3
FAM91A1	2	RSBN1	4	C1orf144	3
FBN2	2	RUNX1	4	C21orf66	3
FBXW7	2	RXRA	4	C6orf106	3
FGF7	2	SASH1	4	C6orf120	3
FGFR2	2	SBK1	4	C7orf42	3
FLJ36031	2	SEMA6D	4	C8ORFK32	3
FLJ45187	2	SFRS12	4	C9orf150	3
FLJ90709	2	SHANK3	4	CACNA1E	3
FLRT2	2	SLC16A2	4	CACNA2D2	3
FNDC3A	2	SLC1A2	4	CALCR	3
FOXO1A	2	SLC4A4	4	CALM3	3
FURIN	2	SLC6A1	4	CALU	3
FZD5	2	SLC6A6	4	CAMKK2	3
FZD7	2	SLC8A2	4	CAPZA1	3
GABBR2	2	SMARCC1	4	CASC3	3
GABPA	2	SMCR7L	4	CBL	3
GALNT1	2	SMEK1	4	CBLN4	3
GAN	2	SMG1	4	CC2D1B	3
GDF6	2	SNX13	4	CCDC117	3
GHR	2	SNX16	4	CCDC21	3
GJA1	2	SOCS4	4	CCDC6	3
GLCCI1	2	SOCS6	4	CCNT2	3
GLCE	2	SP7	4	CD28	3
GLRA2	2	SPATA2	4	CD2AP	3
GNB1	2	SPTBN4	4	CDC25A	3
GNG5	2	SRGAP2	4	CDH11	3
GNPDA2	2	SSH2	4	CDK6	3
GOPC	2	SV2A	4	CDYL	3
GPATCH8	2	TAF5	4	CHD9	3
GPC4	2	TAOK1	4	CHST1	3
GPR158	2	TAPT1	4	CHSY1	3
GPR88	2	TBC1D22B	4	CLCN3	3
GPX3	2	TGFBR2	4	CLDN12	3
GRIA3	2	TLK2	4	CNOT7	3
GRIA4	2	TMEM127	4	CNTFR	3
GRIK2	2	TMEM28	4	COL12A1	3
GRIN3A	2	TOB2	4	COL15A1	3
GRM7	2	TOP1	4	COL19A1	3
GRSF1	2	TRIB2	4	COL1A2	3
GTPBP2	2	TRIM2	4	COL24A1	3
H3F3A	2	TRPS1	4	COL3A1	3
HAND1	2	TSPAN9	4	COL4A1	3
HAS3	2	UBE2G1	4	COL4A2	3
HECW2	2	UBE2W	4	COL9A1	3
HERPUD1	2	UBR1	4	CPEB1	3
HIAT1	2	ULK2	4	CPNE8	3
HIATL1	2	VAMP3	4	CREB3L2	3
HIRA	2	VAV3	4	CRSP7	3
HIVEP2	2	VEZF1	4	CRY2	3
HLF	2	VSNL1	4	CSNK1G1	3
HNRPA1	2	WAPAL	4	CTDSP2	3
HNRPA3	2	WDFY3	4	CTDSPL	3
HNRPU	2	ZCCHC3	4	DCUN1D3	3
HOOK3	2	ZDHHC17	4	DCUN1D4	3
HOXB3	2	ZIC5	4	DLC1	3
HOXB8	2	ZNF618	4	DMD	3
HRB	2	ZNF697	4	DOCK9	3
HSPA8	2	ABR	3	DOT1L	3
ICK	2	ACTR1A	3	DPY19L3	3
IDH2	2	ACVR1	3	DUSP6	3
IGF1	2	ACVR1B	3	DVL3	3
IGF1R	2	ADAM11	3	DYNLT3	3
IMPAD1	2	ADAMTS10	3	E2F6	3
INOC1	2	ADAMTS14	3	EDA	3
INSIG1	2	ADCY1	3	EDEM3	3
INSM1	2	ADIPOR2	3	EGR2	3
IPMK	2	AFAP1	3	EGR3	3
ITGB3	2	AHCYL1	3	EIF2C2	3
ITGB8	2	ALS2CR13	3	EIF3S1	3
JAG1	2	AMOTL1	3	EIF4E	3
JMJD1C	2	ANK1	3	ELL	3
JMJD3	2	ANK2	3	EN2	3
KBTBD8	2	ANK3	3	ERG	3
KCNA4	2	ANKFY1	3	ERLIN2	3
KCND1	2	ANKRD13A	3	ESRRA	3
KCNH7	2	ANKRD43	3	ETNK1	3
KCNK2	2	ANXA11	3	ETV6	3
KCTD15	2	AP3M1	3	EVI5L	3
KIAA0232	2	AP4E1	3	EYA1	3
KIAA0280	2	AQP4	3	EYA4	3
KIAA0317	2	ARHGDIA	3	EZH2	3
KIAA0494	2	ARHGEF12	3	FAM104A	3
KIAA0828	2	ARL4C	3	FAM62A	3
KIAA1147	2	ARL8B	3	FAM62B	3
KIAA1522	2	ARPP-21	3	FAM81A	3
KIAA1815	2	ARRDC3	3	FAM91A1	3
KIF21B	2	ASAH3L	3	FBXL11	3
KIF3B	2	ATP11C	3	FBXO30	3
KLC2	2	ATP2B2	3	FLJ31818	3
KLF5	2	ATPAF1	3	FLJ45187	3
KPNA1	2	AXUD1	3	FNDC3A	3
KPNA3	2	BACE1	3	FOXO1A	3
LATS2	2	BAIAP2	3	FOXP1	3
LBH	2	BCL2L11	3	FOXQ1	3
LEPROTL1	2	BCORL1	3	FRAS1	3
LHFPL3	2	BIRC4	3	FRS2	3
LIMD1	2	BIRC6	3	FRY	3
LIN28B	2	BNC2	3	FURIN	3
LINGO1	2	BOLA2	3	FVT1	3
LMX1A	2	BRD4	3	FZD4	3
LOC130074	2	BRPF1	3	FZD5	3
LOC153222	2	BRUNOL6	3	GALNT1	3
LOC162427	2	BTBD10	3	GALNT3	3
LOC285382	2	BTBD3	3	GARNL4	3
LOC387856	2	BTBD7	3	GGA3	3
LOC389834	2	BZRAP1	3	GHR	3
LOC728215	2	C14orf28	3	GLIS3	3
LPPR4	2	C16orf72	3	GOLT1B	3
LRFN2	2	C17orf39	3	GOPC	3
LRP1B	2	C17orf85	3	GPAM	3
LRRC4	2	C18orf25	3	GPATCH8	3
LRRIQ2	2	C1orf108	3	GPC4	3
LRRTM1	2	C1orf9	3	GPM6A	3
LYPLA2	2	C5orf13	3	GPR124	3
MAGI1	2	C6orf106	3	GRB2	3
MAML1	2	C6orf120	3	GRIA3	3
MAP2K7	2	CA7	3	GRID1	3
MAP3K11	2	CABP1	3	GTPBP2	3
MAP3K3	2	CACNA1E	3	HBEGF	3
MAP4K3	2	CACNA2D2	3	HBP1	3
MAP4K4	2	CADM1	3	HDAC4	3
MAPK14	2	CALU	3	HECW2	3
MAPK6	2	CAMK2N1	3	HIAT1	3
MAPK8IP1	2	CAMKK2	3	HIATL1	3
MASP1	2	CAPN6	3	HMGA1	3
MAT2B	2	CBLN4	3	HMGCR	3
MED12L	2	CCDC117	3	HNRPA1	3
MEOX2	2	CCDC21	3	HOXA5	3
MFHAS1	2	CCDC6	3	HOXA9	3
MGA	2	CCDC92	3	HRB	3
MGAT4A	2	CCNG1	3	IGF1	3
MGC61598	2	CCNK	3	IGF2BP2	3
MGLL	2	CCNT2	3	IKZF4	3
MIER3	2	CD28	3	ING5	3
MKX	2	CD2AP	3	INSIG1	3
MLL	2	CDC42	3	IPO9	3
MLLT10	2	CDK6	3	ITPR1	3
MMP11	2	CDX2	3	JAG1	3
MORC3	2	CENTG3	3	JARID1C	3
MPPED2	2	CEP350	3	KCNA6	3
MSI1	2	CHD7	3	KCNJ12	3
MTDH	2	CHD9	3	KCNK2	3
MTMR3	2	CLCN3	3	KCNMA1	3
MTSS1	2	CNOT2	3	KIAA0157	3
MXD4	2	CNR1	3	KIAA0174	3
MYCBP	2	COL12A1	3	KIAA0317	3
MYCL1	2	COL15A1	3	KIAA0828	3
MYT1	2	COL19A1	3	KIAA1005	3
NAV2	2	COL1A2	3	KIF21B	3
NBEA	2	COL24A1	3	KIF3B	3
NCAM1	2	COL4A1	3	KITLG	3
NEBL	2	COL4A2	3	KLF3	3
NEDD9	2	COL9A1	3	KLF5	3
NEK9	2	COPS7B	3	KLF9	3
NEUROD1	2	CORO1C	3	KLHDC3	3
NEUROG2	2	CPNE8	3	KPNA1	3
NFAT5	2	CREB3L2	3	KPNB1	3
NFE2L2	2	CREB5	3	LARP1	3
NFYC	2	CRIM1	3	LARP4	3
NHS	2	CRKL	3	LARP5	3
NIPA1	2	CRSP2	3	LASS2	3
NOVA1	2	CRY2	3	LDOC1L	3
NPAT	2	CSF1	3	LIFR	3
NR4A2	2	CSNK2A1	3	LIMD2	3
NR4A3	2	CTCF	3	LMX1A	3
NRBF2	2	CTDSPL	3	LOC144097	3
NRCAM	2	CUL5	3	LOC162427	3
NRF1	2	DAGLA	3	LRIG1	3
NRXN1	2	DAZAP2	3	LRP4	3
NTRK3	2	DCUN1D3	3	LSM14A	3
NUMBL	2	DDX6	3	M6PR	3
NUPL1	2	DIRAS1	3	MAGI1	3
ODZ1	2	DLC1	3	MAGI2	3
ODZ2	2	DLG2	3	MAP2K7	3
ORC2L	2	DLL1	3	MAPK1	3
ORC5L	2	DLL4	3	MAPK14	3
PAIP1	2	DNAJB5	3	MAPK7	3
PAIP2	2	DNAJC13	3	MAPK8IP3	3
PALM2	2	DNMT3A	3	MARK1	3
PAQR3	2	DOT1L	3	MAT2A	3
PATZ1	2	DPF2	3	MBD6	3
PAX2	2	DUSP6	3	MBNL1	3
PBX3	2	DYNC1LI2	3	MBNL2	3
PCDH19	2	E2F7	3	MDGA1	3
PELI1	2	EDC3	3	MEF2C	3
PERQ1	2	EDD1	3	MEIS2	3
PFN2	2	EGR2	3	MESDC1	3
PGM2L1	2	EIF3S1	3	MGC13057	3
PHF15	2	ELF2	3	MGC33894	3
PHF2	2	ELL	3	MLL	3
PIGA	2	ELMO1	3	MLLT7	3
PIK3C2B	2	EN1	3	MOBKL1A	3
PKP4	2	EPB41	3	MSI1	3
PLAG1	2	EPB41L1	3	MTMR3	3
PLCB1	2	EPHA7	3	MTMR4	3
PLEKHA6	2	ERBB4	3	MTPN	3
PLK3	2	ERG	3	MYADM	3
PLOD2	2	ESR1	3	MYCBP	3
PLXNA2	2	ESRRA	3	MYT1	3
POGZ	2	ETNK1	3	NBEA	3
POU4F1	2	ETNK2	3	NEBL	3
PPM1E	2	ETV6	3	NHLH2	3
PPM1G	2	EVI5	3	NID2	3
PPP1R16B	2	EVI5L	3	NRAS	3
PPP1R9A	2	EYA1	3	NRF1	3
PPP2CA	2	EZH2	3	NRK	3
PPP2R5C	2	FAM104A	3	NRP1	3
PPP3R1	2	FAM46A	3	NXT2	3
PRRX1	2	FAM49B	3	OSBP	3
PTCH1	2	FAM62A	3	OSBPL3	3
PTGER4	2	FAM62B	3	OSBPL8	3
PTGFRN	2	FBN2	3	PAK4	3
PTPN4	2	FBXL11	3	PBX3	3
PTPRF	2	FBXO41	3	PCDH10	3
PUM2	2	FBXO46	3	PCDH8	3
PURB	2	FGFR2	3	PCDHA1	3
RAB11FIP4	2	FJX1	3	PCDHA10	3
RAB5B	2	FLJ45187	3	PCDHA12	3
RAP1B	2	FLRT3	3	PCDHA13	3
RAPGEF5	2	FMR1	3	PCDHA2	3
RASAL2	2	FNDC3A	3	PCDHA3	3
RASL10B	2	FRAS1	3	PCDHA4	3
RB1	2	FRS2	3	PCDHA5	3
RBAK	2	FRYL	3	PCDHA6	3
RBJ	2	FUBP3	3	PCDHA7	3
RBM24	2	FZD4	3	PCDHA8	3
RBM26	2	FZD5	3	PCDHAC1	3
RBM38	2	GAD1	3	PCDHAC2	3
RBM7	2	GALNT1	3	PCTK2	3
RBM9	2	GALNT7	3	PCTK3	3
RBMS1	2	GAN	3	PCYT1B	3
RBPMS2	2	GARNL4	3	PDGFRB	3
RC3H1	2	GCC2	3	PELI1	3
REEP1	2	GGA3	3	PGRMC2	3
RFXDC2	2	GIT2	3	PHF21A	3
RGMA	2	GLCE	3	PHF21B	3
RHOA	2	GLIS3	3	PHLPPL	3
RHOQ	2	GLRA2	3	PHTF2	3
RIMS2	2	GLTP	3	PITPNM2	3
RNF12	2	GOLT1B	3	PKN2	3
RNF138	2	GOPC	3	PLAGL1	3
RNF20	2	GPATCH8	3	PLCB4	3
RNF38	2	GPC4	3	PLDN	3
ROBO1	2	GRB2	3	PLEKHA1	3
ROCK1	2	GRHL1	3	PLEKHC1	3
RUNX2	2	GRID1	3	PLEKHH1	3
RYR2	2	GTPBP2	3	POLR3G	3
RYR3	2	H3F3B	3	POM121	3
SACS	2	HAPLN1	3	PPAPDC2	3
SAP130	2	HAS3	3	PPP1CC	3
SBK1	2	HBP1	3	PPP1R13B	3
SBNO2	2	HCN4	3	PPP1R15B	3
SCML2	2	HDLBP	3	PRICKLE2	3
SCYL3	2	HIAT1	3	PRKCA	3
SEC24C	2	HIATL1	3	ProSAPiP1	3
SEMA3C	2	HMGA1	3	PSD3	3
SEMA4C	2	HMGB3	3	PTBP2	3
SEMA5A	2	HMGCR	3	PTCH1	3
SENP5	2	HNRPF	3	PTGFRN	3
SENP7	2	HOXA5	3	PTP4A1	3
SEPT7	2	HOXB3	3	PXDN	3
SERBP1	2	HOXB8	3	PYGO2	3
SET	2	HOXC6	3	RAB34	3
SFRS11	2	HOXC8	3	RAB6B	3
SFRS12	2	HRB	3	RAD23B	3
SH3BP4	2	IGF1	3	RANBP10	3
SH3GL3	2	IGF1R	3	RAP1B	3
SHANK2	2	IGF2BP2	3	RAP2A	3
SIRT1	2	INSIG1	3	RARG	3
SLAIN1	2	IQSEC2	3	RASA1	3
SLAMF6	2	IRF4	3	RASGEF1A	3
SLC12A2	2	IRS1	3	RAVER2	3
SLC12A6	2	ITGA5	3	RCC2	3
SLC17A7	2	ITPKC	3	RGL2	3
SLC25A27	2	JMJD1C	3	RHOQ	3
SLC27A4	2	JMJD3	3	RIMBP2	3
SLC2A12	2	KBTBD8	3	RNF11	3
SLC35D2	2	KCNA6	3	RNF138	3
SLC4A7	2	KCNJ12	3	RNF19	3
SLC7A1	2	KCNJ2	3	RNF38	3
SLC7A6	2	KCNMA1	3	RNF44	3
SLC9A9	2	KIAA0157	3	RNGTT	3
SLCO5A1	2	KIAA0174	3	RP5-1022P6.2	3
SLITRK1	2	KIAA0317	3	RPS6KA3	3
SLITRK4	2	KIAA0644	3	RSBN1	3
SMAD2	2	KIAA0828	3	RXRA	3
SMARCD2	2	KIAA1033	3	RYR2	3
SMPD3	2	KIAA1128	3	SAMD4B	3
SMURF1	2	KIAA1199	3	SAPS2	3
SNAP25	2	KIAA1212	3	SASH1	3
SNN	2	KIAA1522	3	SCML2	3
SNX16	2	KIAA1553	3	SCN3A	3
SOCS4	2	KIF21B	3	SCN5A	3
SORT1	2	KLC2	3	SCRT1	3
SOX12	2	KLF3	3	SCUBE3	3
SP4	2	KLF4	3	SCYL3	3
SP8	2	KLHDC3	3	SELI	3
SPTBN1	2	KLHL3	3	SEMA4C	3
SRC	2	KPNA1	3	SEMA4F	3
SRF	2	KPNB1	3	SENP1	3
SS18	2	KRAS	3	SERP1	3
ST18	2	KTELC1	3	SERTAD2	3
ST8SIA4	2	LARP1	3	SETD8	3
STARD13	2	LARP4	3	SFRS12	3
STIM2	2	LARP5	3	SFRS6	3
STK35	2	LASS2	3	SH3BP5L	3
STRBP	2	LDOC1L	3	SHC1	3
SUHW2	2	LIF	3	SHROOM3	3
SUV420H1	2	LIMD2	3	SIX4	3
SUV420H2	2	LIN7C	3	SLC16A14	3
SYT1	2	LITAF	3	SLC16A2	3
SYT7	2	LMX1A	3	SLC1A2	3
TAOK1	2	LOC144097	3	SLC25A24	3
TARDBP	2	LOC152485	3	SLC25A25	3
TCF12	2	LOC440093	3	SLC31A1	3
TDG	2	LONRF1	3	SLC31A2	3
TEAD1	2	LPHN2	3	SLC39A9	3
TFDP2	2	LPIN1	3	SLC4A7	3
TGFBR1	2	LRIG1	3	SLC5A3	3
TGIF1	2	LRP4	3	SLC6A6	3
TGIF2	2	LRRC1	3	SLC7A8	3
THOC2	2	LSM14A	3	SLCO5A1	3
THSD7B	2	M6PR	3	SMARCD2	3
TIAM1	2	MAF	3	SMCR7L	3
TLE4	2	MAGI1	3	SMEK1	3
TMEM110	2	MAGI2	3	SMPD3	3
TMEM161B	2	MAP2K3	3	SMURF1	3
TMEM168	2	MAP3K12	3	SMURF2	3
TMEM47	2	MAPK1	3	SNAP23	3
TMEM55A	2	MAPK7	3	SNN	3
TMEM85	2	MAPRE1	3	SNX4	3
TMSB4X	2	MARCKS	3	SORT1	3
TMSL3	2	MARK1	3	SOX5	3
TMUB2	2	MATN3	3	SOX6	3
TNRC15	2	MBNL1	3	SP3	3
TRIM44	2	MBNL2	3	SP4	3
TRPC4AP	2	MDGA1	3	SPAST	3
TRPM6	2	MEF2C	3	SPIN1	3
TSC1	2	MGAT4A	3	SPTLC2	3
TSGA14	2	MGC13057	3	SRPR	3
TSHZ1	2	MGC33894	3	SSH2	3
TUSC2	2	MGC40405	3	ST8SIA4	3
TXNDC4	2	MTF1	3	STARD13	3
UBE2E3	2	MTMR3	3	STK39	3
UBE2L3	2	MTPN	3	STK4	3
UBN1	2	MXI1	3	STRBP	3
UCHL3	2	MYADM	3	SUV420H2	3
UHRF2	2	MYB	3	SYNJ1	3
ULK2	2	MYCBP	3	SYT9	3
UNC5A	2	NAB1	3	TAOK1	3
UNC84A	2	NBEA	3	TAPT1	3
UNC84B	2	NCOA5	3	TBC1D22B	3
USP32	2	NDST1	3	TBKBP1	3
USP37	2	NEDD4	3	TCF12	3
USP38	2	NID2	3	TEAD1	3
USP45	2	NKIRAS2	3	TESK2	3
USP47	2	NMT1	3	TGFBR2	3
USP9X	2	NPEPPS	3	THRAP2	3
UTRN	2	NPTN	3	TLN1	3
UXS1	2	NPTX2	3	TMEM110	3
VAMP2	2	NR3C1	3	TMEM127	3
VAPB	2	NR4A3	3	TMEM55A	3
VDAC1	2	NRAS	3	TNKS	3
VGLL3	2	NRBF2	3	TOP1	3
WAPAL	2	NRF1	3	TRIAP1	3
WDR32	2	NRP1	3	TRIB2	3
WIPF1	2	NRP2	3	TRIM71	3
WWP1	2	NTRK3	3	TRIM9	3
XKR4	2	NUFIP2	3	TRPM6	3
XYLT1	2	NUS1	3	TTBK1	3
YES1	2	NXF1	3	TTYH2	3
YPEL5	2	ORC5L	3	TTYH3	3
YWHAH	2	OSBP	3	TXNDC4	3
ZBTB39	2	OSBPL3	3	UBE2R2	3
ZBTB41	2	OSBPL8	3	UBR1	3
ZBTB47	2	OXR1	3	ULK2	3
ZBTB5	2	PAIP2	3	USP25	3
ZC3H12B	2	PAK4	3	USP37	3
ZCCHC11	2	PAK6	3	USP45	3
ZDHHC17	2	PARD6B	3	USP9X	3
ZDHHC5	2	PBX3	3	UTRN	3
ZDHHC6	2	PCTK1	3	VAMP2	3
ZDHHC9	2	PCYT1B	3	VASH2	3
ZFHX4	2	PDGFRB	3	VAT1	3
ZFYVE26	2	PDHX	3	VAV3	3
ZIC4	2	PGM2L1	3	VCL	3
ZNF217	2	PGRMC2	3	VDAC3	3
ZNF238	2	PHC2	3	VLDLR	3
ZNF275	2	PHF21A	3	VSNL1	3
ZNF294	2	PHF21B	3	WDR22	3
ZNF295	2	PHF6	3	WDR37	3
ZNF512B	2	PHF8	3	WEE1	3
ZNF518	2	PHTF2	3	WIPF1	3
ZNF592	2	PIK3R1	3	WSB1	3
ZNF609	2	PIM1	3	WTAP	3
ZNF654	2	PIP5K2B	3	XKR6	3
ZNF664	2	PKIA	3	YPEL2	3
2'-PDE	1	PKN2	3	YWHAG	3
A2BP1	1	PLCB4	3	ZBTB38	3
AARS	1	PLCG1	3	ZBTB5	3
ABCC10	1	PLCXD3	3	ZCCHC11	3
ABCC4	1	PLDN	3	ZDHHC17	3
ABCG4	1	PLEKHA1	3	ZDHHC7	3
ABHD3	1	PLEKHC1	3	ZFP36	3
ABHD6	1	PLXND1	3	ZHX2	3
ABI2	1	PNKD	3	ZIC5	3
ABTB1	1	POLR3G	3	ZNF281	3
ACAN	1	PPAPDC2	3	ZNF282	3
ACBD4	1	PPME1	3	ZNF354A	3
ACCN2	1	PPP1R12B	3	ZNF608	3
ACCN4	1	PPP1R13B	3	ZNF629	3
ACHE	1	PPP1R16B	3	ZNF650	3
ACIN1	1	PTBP1	3	A2BP1	2
ACSL6	1	PTBP2	3	AAK1	2
ACTA1	1	PTEN	3	ABBA-1	2
ACTC1	1	PTER	3	ABCA2	2
ACTL6A	1	PTGER4	3	ABCC1	2
ACTR2	1	PTP4A1	3	ABCC4	2
ACTR3	1	PXDN	3	ABCC5	2
ACVR1C	1	PYGO2	3	ABCD1	2
ACYP2	1	RAB11FIP2	3	ABHD3	2
ADAM10	1	RAB34	3	ABHD6	2
ADAM11	1	RAD23B	3	ABR	2
ADAMTS1	1	RAI14	3	ACLY	2
ADAMTS3	1	RANBP10	3	ACSL1	2
ADC	1	RANBP2	3	ACSL6	2
ADIPOR2	1	RAP2A	3	ACTL6A	2
ADRB1	1	RAPGEFL1	3	ACTR2	2
ADRB2	1	RASGEF1A	3	ACVR1	2
ADRB3	1	RBJ	3	ADAM10	2
AGPAT3	1	RELN	3	ADAM11	2
AHCTF1	1	REPS1	3	ADAMTS10	2
AKAP1	1	RFXDC2	3	ADAMTS18	2
AKAP7	1	RGPD5	3	ADAMTS3	2
ALCAM	1	RGS2	3	ADAMTS5	2
ALG2	1	RHOQ	3	ADAMTS8	2
ALPK3	1	RIC8B	3	ADAMTS9	2
ALS2	1	RIMBP2	3	ADCY1	2
ALS2CR2	1	RMND5A	3	ADD3	2
AMD1	1	RND3	3	AEBP2	2
AMIGO2	1	RNF111	3	AFAP1	2
AMMECR1	1	RNF12	3	AGPAT3	2
AMOTL2	1	RNF139	3	AK3L1	2
AMPH	1	RNF20	3	AKAP1	2
ANGEL1	1	RNGTT	3	AKAP6	2
ANGPTL2	1	RP5-1022P6.2	3	AKAP7	2
ANK1	1	RPS6KA3	3	ALG2	2
ANK2	1	RPS6KA5	3	ANGEL1	2
ANKRD13B	1	RTN4RL1	3	ANGPT1	2
ANKRD13C	1	RUNX2	3	ANGPTL2	2
ANKRD15	1	SAMD10	3	ANGPTL7	2
ANKRD17	1	SAMD4B	3	ANK3	2
ANKRD28	1	SAPS2	3	ANKRD13A	2
ANKRD29	1	SAPS3	3	ANKRD15	2
ANKRD43	1	SCRT1	3	ANKRD27	2
ANKRD49	1	SCUBE3	3	ANKRD43	2
ANKRD50	1	SCYL3	3	ANKRD49	2
ANKRD57	1	SELI	3	ANP32B	2
ANKS1B	1	SEMA4C	3	AP1S1	2
ANPEP	1	SEMA4G	3	AP1S2	2
AP1S1	1	SENP1	3	APBB2	2
AP2B1	1	SERP1	3	AQP4	2
AP3M1	1	SERTAD2	3	ARFGEF1	2
APBA1	1	SET	3	ARHGAP17	2
APBA2BP	1	SEZ6	3	ARHGAP20	2
APBB2	1	SFRS1	3	ARHGAP24	2
API5	1	SFRS2IP	3	ARHGAP28	2
APLN	1	SFRS6	3	ARHGEF10L	2
APLP2	1	SH3BGRL2	3	ARHGEF15	2
APOA5	1	SH3BP4	3	ARHGEF3	2
APOB	1	SH3BP5L	3	ARHGEF7	2
APOO	1	SHC1	3	ARID3A	2
APP	1	SHROOM3	3	ARID4A	2
APPL2	1	SIX4	3	ARID4B	2
AQP4	1	SLC16A14	3	ARL8B	2
ARF4	1	SLC25A1	3	ARNTL	2
ARF6	1	SLC25A24	3	ATG16L1	2
ARFGEF1	1	SLC25A25	3	ATG9A	2
ARG1	1	SLC31A1	3	ATG9B	2
ARHGAP17	1	SLC31A2	3	ATP11C	2
ARHGAP21	1	SLC38A3	3	ATP1B1	2
ARHGAP28	1	SLC38A4	3	ATP2A2	2
ARHGAP5	1	SLC39A9	3	ATP2B2	2
ARHGEF12	1	SLC5A3	3	ATP6V0A2	2
ARHGEF15	1	SLC7A8	3	ATP8B2	2
ARHGEF18	1	SLC8A1	3	ATPAF1	2
ARHGEF6	1	SLCO5A1	3	ATRN	2
ARID2	1	SMAD2	3	ATRX	2
ARIH1	1	SMG7	3	ATXN2	2
ARL4A	1	SMPD3	3	ATXN3	2
ARL4C	1	SNAP23	3	AUP1	2
ARL5A	1	SNN	3	AXL	2
ARNT	1	SNX4	3	AXUD1	2
ARNTL	1	SOCS1	3	AZIN1	2
ARPP-21	1	SORT1	3	B3GNT1	2
ARRDC3	1	SOX6	3	B4GALNT1	2
ASB13	1	SP4	3	B4GALT1	2
ASB6	1	SPAST	3	BACH1	2
ASB7	1	SPIN1	3	BAIAP2	2
ASF1B	1	SPTLC2	3	BAK1	2
ASXL1	1	SRPK1	3	BCAN	2
ASXL2	1	SS18L1	3	BCAT2	2
ATBF1	1	ST3GAL3	3	BCL2L1	2
ATF1	1	ST8SIA4	3	BCL2L2	2
ATG5	1	STAG1	3	BCL7A	2
ATOH8	1	STAG2	3	BCL9	2
ATP10D	1	STARD13	3	BCORL1	2
ATP13A2	1	STARD7	3	BICD2	2
ATP1B4	1	STK35	3	BIN3	2
ATP2B1	1	STRBP	3	BMF	2
ATP2B2	1	STRN4	3	BMPR1A	2
ATP2B3	1	SUV420H2	3	BPTF	2
ATP2C1	1	SYS1	3	BRP44L	2
ATP5G2	1	SYT1	3	BRPF1	2
ATP6V0A2	1	SYT7	3	BRWD3	2
ATP8B1	1	SYT9	3	BSDC1	2
ATRNL1	1	TBKBP1	3	BTAF1	2
ATXN2L	1	TBX5	3	BTBD10	2
ATXN3	1	TCF12	3	BZRAP1	2
AUTS2	1	TEAD1	3	BZW1	2
AXL	1	THRAP2	3	C10orf38	2
B3GALT1	1	TLL1	3	C10orf46	2
B3GALT2	1	TLN1	3	C10orf6	2
B3GNT2	1	TMED5	3	C11orf59	2
bA16L21.2.1	1	TMEM110	3	C11orf9	2
BACE1	1	TMEM64	3	C13orf23	2
BACH1	1	TMSB10	3	C14orf101	2
BAGE4	1	TNKS	3	C14orf83	2
BAGE5	1	TP53INP2	3	C17orf85	2
BAHD1	1	TRIAP1	3	C18orf1	2
BAI1	1	TRIM33	3	C18orf25	2
BAI3	1	TRIM44	3	C1GALT1	2
BAK1	1	TRIM71	3	C1orf108	2
BAP1	1	TRIM9	3	C1orf121	2
BCAP29	1	TRPM6	3	C1orf9	2
BCHE	1	TSC1	3	C1QL3	2
BCL2	1	TSC22D2	3	C20orf108	2
BCL2L1	1	TTBK1	3	C22orf5	2
BCL2L11	1	TTYH2	3	C22orf9	2
BCL6	1	TTYH3	3	C3orf58	2
BCL7A	1	TXNDC4	3	C5orf13	2
BCL9L	1	UBE2E3	3	C5orf24	2
BCOR	1	UBE2L3	3	C5orf30	2
BECN1	1	UBE2N	3	C5orf5	2
BET1L	1	UBE2NL	3	C6orf107	2
BHLHB3	1	UBE2R2	3	C6orf134	2
BICD2	1	UBXD8	3	C7orf41	2
BIN3	1	UHRF2	3	C8orf13	2
BLCAP	1	UNC13C	3	C9orf25	2
BMF	1	UNC5D	3	CA7	2
BMP3	1	USP31	3	CABP1	2
BNC1	1	USP42	3	CACNA1C	2
BNIP2	1	USP45	3	CACNB3	2
BNIP3L	1	USP46	3	CACNG4	2
BPTF	1	USP9X	3	CADM1	2
BRD1	1	VAMP2	3	CALD1	2
BRD3	1	VAT1	3	CALM1	2
BRMS1L	1	VCL	3	CAMK2N1	2
BRPF1	1	VDAC3	3	CAMSAP1L1	2
BRWD1	1	VEGFA	3	CAP1	2
BTAF1	1	WASF1	3	CASZ1	2
BTBD1	1	WDR37	3	CAV1	2
BTBD10	1	WEE1	3	CBFB	2
BTBD11	1	WIPF1	3	CBX1	2
BTBD2	1	WSB1	3	CBX7	2
BTC	1	WTAP	3	CCDC92	2
BTG2	1	XKR4	3	CCND1	2
BTG3	1	XKR6	3	CCNE1	2
BTN2A1	1	XPO4	3	CCNG1	2
BVES	1	XYLT1	3	CCNJL	2
BZW2	1	YPEL2	3	CCNL2	2
C10orf22	1	YWHAG	3	CCNYL1	2
C10orf38	1	ZADH2	3	CD47	2
C10orf46	1	ZBTB38	3	CDC25B	2
C10orf53	1	ZBTB47	3	CDC2L6	2
C10orf56	1	ZBTB5	3	CDC42	2
C10orf6	1	ZC3H12B	3	CDC42BPA	2
C10orf88	1	ZCCHC11	3	CDC42BPB	2
C11orf51	1	ZDHHC7	3	CDCA4	2
C11orf75	1	ZER1	3	CDK5R1	2
C12orf12	1	ZFP36	3	CDKN1B	2
C12orf23	1	ZHX1	3	CDR2L	2
C12orf29	1	ZHX2	3	CDX2	2
C12orf30	1	ZMIZ1	3	CEBPA	2
C12orf34	1	ZNF238	3	CEBPG	2
C12orf53	1	ZNF281	3	CECR6	2
C13orf23	1	ZNF282	3	CENTG2	2
C14orf101	1	ZNF354A	3	CFL2	2
C14orf103	1	ZNF385	3	CGN	2
C14orf130	1	ZNF608	3	CHD2	2
C14orf140	1	ZNF654	3	CHD5	2
C14orf32	1	ZNF740	3	CHD7	2
C14orf43	1	ZZZ3	3	CHFR	2
C14orf45	1	A2BP1	2	CHMP2B	2
C15orf24	1	AAK1	2	CHP	2
C15orf27	1	ABCA2	2	CHPF	2
C15orf29	1	ABCC1	2	CHRD	2
C15orf41	1	ABCC4	2	CIT	2
C16orf69	1	ABCC5	2	CLCF1	2
C16orf72	1	ABCD1	2	CLCN6	2
C17orf49	1	ABHD3	2	CLK2	2
C17orf59	1	ABHD6	2	CLOCK	2
C17orf63	1	ACLY	2	CMPK	2
C18orf1	1	ACOT11	2	CNBP	2
C18orf25	1	ACSL1	2	CNN3	2
C18orf34	1	ACSL6	2	CNNM1	2
C19orf47	1	ACTL6A	2	CNNM4	2
C1orf108	1	ADAMTS18	2	CNOT1	2
C1orf121	1	ADAMTS5	2	CNOT2	2
C1orf144	1	ADAMTS9	2	CNR1	2
C1orf151	1	ADCY2	2	CNTN3	2
C1orf164	1	ADCY3	2	CNTN4	2
C1orf26	1	ADD3	2	CNTNAP1	2
C1orf32	1	ADORA2B	2	CNTNAP2	2
C1orf34	1	AEBP2	2	COL14A1	2
C1orf83	1	AFF2	2	COL4A4	2
C20orf102	1	AGPAT3	2	COL4A5	2
C20orf108	1	AGRN	2	COL5A1	2
C20orf111	1	AHR	2	COL5A2	2
C20orf121	1	AK2	2	COLEC12	2
C21orf25	1	AKAP1	2	COPS7B	2
C21orf29	1	AKAP6	2	CORO1C	2
C21orf66	1	AKAP7	2	CORO2B	2
C21orf91	1	ALG2	2	CPA4	2
C22orf31	1	AMOT	2	CPM	2
C22orf9	1	ANGEL1	2	CREBL2	2
C2orf43	1	ANGPT1	2	CRIM1	2
C3orf58	1	ANGPTL2	2	CRKL	2
C3orf64	1	ANGPTL7	2	CRSP2	2
C4orf31	1	ANKRD27	2	CSDA	2
C5orf24	1	ANKRD49	2	CSF1	2
C5orf30	1	ANP32B	2	CSNK1G2	2
C6orf134	1	AP1S1	2	CSNK2A1	2
C6orf190	1	AP1S2	2	CTCF	2
C6orf211	1	APAF1	2	CTDP1	2
C7orf11	1	APBA2	2	CTDSPL2	2
C7orf43	1	APBB2	2	CTF8	2
C8orf34	1	APC	2	CTNS	2
C8orf46	1	APRIN	2	CUL5	2
C9orf150	1	AQP11	2	CXorf23	2
C9orf40	1	ARF5	2	DAB2IP	2
C9orf7	1	ARFIP2	2	DACH1	2
C9orf77	1	ARHGAP12	2	DAZAP2	2
C9orf86	1	ARHGAP24	2	DBC1	2
CAB39L	1	ARHGAP28	2	DBT	2
CABP7	1	ARHGEF10L	2	DCBLD2	2
CACNA1D	1	ARHGEF15	2	DCC	2
CACNB2	1	ARHGEF3	2	DCHS1	2
CACNB4	1	ARHGEF7	2	DCP2	2
CACNG1	1	ARID3A	2	DDAH1	2
CACNG4	1	ARL6IP2	2	DDI2	2
CADM2	1	ARMC8	2	DDX19A	2
CADM4	1	ARNT	2	DDX19B	2
CALB1	1	ASXL1	2	DDX3Y	2
CALCR	1	ATG16L1	2	DHCR24	2
CALD1	1	ATG9A	2	DIAPH1	2
CALN1	1	ATP11A	2	DIRAS1	2
CALU	1	ATP1B1	2	DLG2	2
CAMK2A	1	ATP1B4	2	DLG3	2
CAMSAP1	1	ATP2A2	2	DLGAP4	2
CAMSAP1L1	1	ATP2B4	2	DLL1	2
CAPN7	1	ATP6V0A2	2	DLL4	2
CAPZB	1	ATP6V1A	2	DLX3	2
CARM1	1	ATP8B2	2	DMRT3	2
CASK	1	ATRN	2	DMXL1	2
CASKIN1	1	ATRX	2	DNAJB11	2
CASP3	1	ATXN10	2	DNAJB12	2
CASP7	1	ATXN3	2	DNAJB9	2
CAST	1	AUP1	2	DNAJC1	2
CASZ1	1	AXL	2	DNAJC13	2
CBFA2T3	1	AYTL2	2	DNAJC14	2
CBFB	1	B3GNT1	2	DNM3	2
CBLN4	1	B4GALNT1	2	DNMT3A	2
CBX3	1	B4GALT1	2	DOC2A	2
CBX7	1	B4GALT2	2	DOLPP1	2
CCDC100	1	B4GALT3	2	DPF2	2
CCDC117	1	BACH1	2	DRD2	2
CCDC21	1	BAG2	2	DULLARD	2
CCDC46	1	BAK1	2	DUSP15	2
CCDC49	1	BCAN	2	DUSP16	2
CCDC58	1	BCAT2	2	DUSP3	2
CCDC6	1	BCDIN3	2	DYRK1B	2
CCDC64	1	BCL2	2	DYRK2	2
CCDC74A	1	BCL2L1	2	E2F7	2
CCDC74B	1	BCL2L2	2	EDC3	2
CCDC85B	1	BCL3	2	EDD1	2
CCKBR	1	BCL7A	2	EDNRB	2
CCL21	1	BCL9	2	EEF2K	2
CCND1	1	BIN1	2	EFHD2	2
CCNG2	1	BIN3	2	EFNA1	2
CCNI	1	BMF	2	EFNA3	2
CCNK	1	BMI1	2	EFNB1	2
CCR7	1	BRSK1	2	EGLN2	2
CCT3	1	BRWD3	2	EIF2C4	2
CD28	1	BSDC1	2	EIF2S2	2
CD2AP	1	BTAF1	2	EIF4EBP2	2
CD47	1	BTG1	2	EIF4G2	2
CD69	1	BZW1	2	EIF5	2
CD9	1	C10orf114	2	ELF4	2
CDC25A	1	C10orf137	2	ELK1	2
CDC2L5	1	C10orf38	2	ELMO1	2
CDC34	1	C10orf6	2	ELMO2	2
CDC40	1	C11orf59	2	ELN	2
CDC42	1	C11orf9	2	ELOVL6	2
CDCA7L	1	C12orf23	2	EMID1	2
CDH13	1	C12orf34	2	EML4	2
CDH9	1	C13orf23	2	EN1	2
CDK5	1	C14orf101	2	EPAS1	2
CDK5R1	1	C14orf24	2	EPB41L1	2
CDK6	1	C14orf4	2	EPB41L3	2
CDKL2	1	C16orf28	2	EPB41L4B	2
CDKN1B	1	C16orf5	2	EPHA8	2
CDON	1	C1GALT1	2	EPHB3	2
CDX2	1	C1orf34	2	EPS15	2
CEBPG	1	C1orf52	2	ERBB4	2
CEECAM1	1	C1QL3	2	ERLIN1	2
CELSR1	1	C20orf133	2	ESR1	2
CELSR2	1	C20orf39	2	ETNK2	2
CELSR3	1	C21orf66	2	ETV1	2
CENPO	1	C22orf5	2	EVI5	2
CEP164	1	C22orf9	2	EXTL3	2
CEP350	1	C3orf57	2	F11R	2
CFL1	1	C3orf58	2	FAM118A	2
CFL2	1	C5orf24	2	FAM122A	2
CGN	1	C5orf30	2	FAM123A	2
CGNL1	1	C5orf5	2	FAM131B	2
CHD4	1	C6orf107	2	FAM13C1	2
CHD5	1	C6orf134	2	FAM19A5	2
CHFR	1	C6orf60	2	FAM46A	2
CHKA	1	C8orf13	2	FAM46C	2
CHN2	1	C9orf150	2	FAM49B	2
CHRD	1	C9orf25	2	FAM53B	2
CHST3	1	C9orf77	2	FAM55C	2
CIB2	1	CA10	2	FAM73B	2
CITED4	1	CA12	2	FAM76B	2
CKAP4	1	CAB39	2	FBN1	2
CKAP5	1	CABLES2	2	FBN2	2
CKS2	1	CABP7	2	FBS1	2
CLASP1	1	CACNB3	2	FBXL16	2
CLASP2	1	CACNG4	2	FBXO41	2
CLCA3	1	CALD1	2	FCHSD1	2
CLCN6	1	CALM1	2	FGF5	2
CLDN12	1	CAMK2A	2	FGFR2	2
CLEC2D	1	CAMSAP1L1	2	FIGN	2
CLEC5A	1	CANX	2	FJX1	2
CLINT1	1	CASK	2	FKBP4	2
CLIP2	1	CASZ1	2	FLJ20054	2
CLIP3	1	CAV1	2	FLJ20309	2
CLP1	1	CBFB	2	FLJ36031	2
CLPX	1	CBX1	2	FLJ45557	2
CLTC	1	CBX7	2	FLJ90709	2
CMTM4	1	CC2D1B	2	FLRT2	2
CNBP	1	CCDC126	2	FLRT3	2
CNN3	1	CCDC47	2	FOSB	2
CNNM4	1	CCDC71	2	FOXC1	2
CNOT2	1	CCM2	2	FOXF2	2
CNP	1	CCNJL	2	FOXJ2	2
CNR1	1	CCNL2	2	FOXJ3	2
CNTNAP1	1	CCT3	2	FOXK2	2
COCH	1	CD164L2	2	FOXN2	2
COIL	1	CD34	2	FOXP4	2
COL11A2	1	CD47	2	FREM2	2
COL12A1	1	CDC14B	2	FRMD6	2
COL14A1	1	CDC25A	2	FRYL	2
COL15A1	1	CDC25B	2	FSTL1	2
COL19A1	1	CDC42BPA	2	FUBP3	2
COL1A1	1	CDC42BPB	2	FUSIP1	2
COL2A1	1	CDC42SE1	2	FXR1	2
COL3A1	1	CDH24	2	FYCO1	2
COL4A1	1	CDH5	2	FYN	2
COL4A2	1	CDK5R1	2	FYTTD1	2
COL4A3	1	CDK5R2	2	FZD1	2
COL4A5	1	CDKN1B	2	FZD8	2
COL5A2	1	CDR2L	2	GAB2	2
COLEC12	1	CDS1	2	GABPA	2
COPS7B	1	CEBPA	2	GABRA1	2
CORO2A	1	CEBPG	2	GAD1	2
CORO2B	1	CECR6	2	GALNT17	2
CP	1	CFL1	2	GALNT2	2
CPA4	1	CFL2	2	GALNT7	2
CPLX2	1	CGN	2	GAS2L1	2
CPLX3	1	CHD5	2	GATA6	2
CPM	1	CHFR	2	GBA2	2
CPSF4	1	CHMP2B	2	GCC2	2
CRB2	1	CHP	2	GCNT4	2
CREB3L2	1	CHRD	2	GDAP2	2
CREBL2	1	CITED2	2	GDF6	2
CREBZF	1	CLCF1	2	GDF8	2
CRELD1	1	CLCN6	2	GFPT2	2
CREM	1	CLDN12	2	GGTL3	2
CRK	1	CLDN2	2	GLI3	2
CROP	1	CLIP2	2	GLRA2	2
CRSP2	1	CLK2	2	GLT8D1	2
CRTAP	1	CLOCK	2	GLTP	2
CSDE1	1	CNBP	2	GMFB	2
CSMD3	1	CNN3	2	GNAI3	2
CSNK1D	1	CNNM1	2	GNAQ	2
CSNK1E	1	CNNM4	2	GNG12	2
CSNK2B	1	CNOT1	2	GNPDA2	2
CSTF3	1	CNTN3	2	GOLGA7	2
CTBP1	1	CNTN4	2	GOLGA8B	2
CTDSP1	1	CNTNAP1	2	GPBP1L1	2
CTDSPL	1	CNTNAP2	2	GPIAP1	2
CTLA4	1	COL14A1	2	GPM6B	2
CTNNA2	1	COL4A4	2	GPR22	2
CTNS	1	COL4A5	2	GPRASP2	2
CUL2	1	COL5A1	2	GPRC5B	2
CUL4A	1	COL5A2	2	GPX3	2
CUL4B	1	CORO2B	2	GPX7	2
CUTL1	1	CPA4	2	GRHL1	2
CXCR7	1	CPEB2	2	GRIA4	2
CXXC6	1	CPLX2	2	GRIK2	2
CYB5R4	1	CPM	2	GRSF1	2
CYFIP2	1	CROP	2	GTF2I	2
CYP19A1	1	CRSP7	2	GZF1	2
CYP26B1	1	CRTAP	2	HAND1	2
CYP46A1	1	CSDA	2	HAPLN1	2
DAG1	1	CSDC2	2	HAS2	2
DALRD3	1	CSNK1G2	2	HAS3	2
DAP	1	CTDP1	2	HCN4	2
DAPK1	1	CTDSP1	2	HDAC5	2
DAZAP1	1	CTNS	2	HECTD2	2
DAZAP2	1	CXorf23	2	HECW1	2
DBC1	1	CYP39A1	2	HELZ	2
DBF4	1	DAB2IP	2	HEPACAM	2
DBX2	1	DALRD3	2	HIPK1	2
DCBLD2	1	DBT	2	HIVEP2	2
DCHS1	1	DCBLD2	2	HLF	2
DCLRE1B	1	DCHS1	2	HMBOX1	2
DCTN1	1	DCLRE1B	2	HMGB3	2
DCUN1D2	1	DCUN1D1	2	HMGCS1	2
DCUN1D3	1	DDAH1	2	HN1L	2
DCUN1D4	1	DDI2	2	HNRPA2B1	2
DDAH1	1	DDX19A	2	HNRPF	2
DDEF1	1	DDX19B	2	HOOK1	2
DDEF2	1	DDX3Y	2	HOXA11	2
DDHD1	1	DHCR24	2	HOXB3	2
DDI2	1	DIAPH1	2	HOXB6	2
DDIT4	1	DKK2	2	HOXB8	2
DDX19A	1	DLG3	2	HOXC11	2
DDX19B	1	DLGAP4	2	HOXC13	2
DDX3Y	1	DLX3	2	HOXC6	2
DDX42	1	DMD	2	HS3ST3B1	2
DDX5	1	DMRT3	2	HS6ST2	2
DDX50	1	DMXL1	2	HSPG2	2
DDX6	1	DNAJB12	2	HTR4	2
DES	1	DNAJB9	2	HTR7	2
DGAT2L4	1	DNAJC1	2	HUNK	2
DHDDS	1	DNAJC14	2	IBRDC2	2
DHX35	1	DNM3	2	ICMT	2
DHX57	1	DNMT3B	2	ID4	2
DIAPH1	1	DOCK4	2	IGF2R	2
DIAPH2	1	DOCK9	2	IHH	2
DICER1	1	DOLPP1	2	IHPK1	2
DIP2B	1	DPP10	2	IKZF1	2
DIRAS1	1	DPYSL3	2	IL10	2
DIS3L2	1	DRD2	2	IMPAD1	2
DIXDC1	1	DTX1	2	INA	2
DKFZp779B1540	1	DULLARD	2	IQSEC2	2
DKK3	1	DUSP15	2	IRF4	2
DLG3	1	DUSP16	2	IRS1	2
DLGAP4	1	DUSP3	2	IRS2	2
DLL1	1	DUSP5	2	ITGA11	2
DLL4	1	DVL2	2	ITGA5	2
DLX1	1	DYNLT3	2	ITGA6	2
DLX6	1	ECE2	2	ITGB3	2
DMP1	1	EDAR	2	ITGB8	2
DMRTA1	1	EDNRA	2	ITPKC	2
DMRTB1	1	EDNRB	2	ITSN2	2
DNAJB11	1	EEF2K	2	JAKMIP1	2
DNAJB12	1	EFHA2	2	JARID1A	2
DNAJB14	1	EFNA1	2	JMJD1A	2
DNAJB4	1	EFNB2	2	JMJD1C	2
DNAJB5	1	EGFR	2	JMJD3	2
DNAJB9	1	EGLN2	2	JPH1	2
DNAJC1	1	EHD3	2	JUB	2
DNAJC13	1	EIF2C4	2	JUP	2
DNAJC14	1	EIF4A1	2	KBTBD8	2
DNAJC15	1	EIF4E	2	KCNH7	2
DNAJC6	1	EIF4EBP2	2	KCNIP2	2
DNAJC7	1	EIF4G2	2	KCNK10	2
DNAL4	1	EIF5	2	KCNMB2	2
DND1	1	ELF4	2	KCTD1	2
DNM1L	1	ELK1	2	KCTD12	2
DNM3	1	ELMO2	2	KCTD16	2
DNMT3A	1	ELN	2	KCTD5	2
DNMT3B	1	EMID1	2	KHDRBS1	2
DOC2A	1	EML4	2	KHSRP	2
DOCK11	1	EMX2	2	KIAA0240	2
DOCK4	1	ENAH	2	KIAA0284	2
DOCK9	1	EP300	2	KIAA0323	2
DOK4	1	EPAS1	2	KIAA0355	2
DPH4	1	EPB41L3	2	KIAA0494	2
DPP3	1	EPB41L4A	2	KIAA0644	2
DPYSL4	1	EPC2	2	KIAA1024	2
DRB1	1	EPHA8	2	KIAA1033	2
DSCAM	1	EPHB3	2	KIAA1147	2
DSCR1L1	1	EPS15	2	KIAA1166	2
DSEL	1	ERBB3	2	KIAA1199	2
DST	1	ERF	2	KIAA1212	2
DTD1	1	ERLIN1	2	KIAA1217	2
DTX2	1	ERLIN2	2	KIAA1244	2
DUSP1	1	EXTL3	2	KIAA1305	2
DUSP10	1	F11R	2	KIAA1324L	2
DUSP2	1	F13A1	2	KIAA1411	2
DUSP4	1	FAM105B	2	KIAA1539	2
DUSP8	1	FAM118A	2	KIAA1553	2
DUSP9	1	FAM123A	2	KIAA1576	2
DVL3	1	FAM125B	2	KIAA1598	2
DYNC1LI2	1	FAM126A	2	KIAA1815	2
DZIP1	1	FAM131B	2	KIAA1967	2
E2F6	1	FAM13A1	2	KIF1C	2
E2F7	1	FAM13C1	2	KIF21A	2
EAF1	1	FAM19A5	2	KLC2	2
EBAG9	1	FAM46C	2	KLF4	2
EBF3	1	FAM53B	2	KLHDC5	2
EDC3	1	FAM55C	2	KLHL1	2
EDD1	1	FAM73B	2	KLHL13	2
EDEM1	1	FAM76B	2	KLHL18	2
EDEM3	1	FAM78B	2	KLHL2	2
EDG1	1	FAM81A	2	KLHL28	2
EDN1	1	FAM84B	2	KTELC1	2
EEF1A1	1	FAM91A1	2	Kua	2
EEF2K	1	FBN1	2	LATS1	2
EFCBP1	1	FBXL16	2	LCORL	2
EFNA3	1	FCHSD1	2	LDB1	2
EFNB2	1	FGF11	2	LDLRAP1	2
EGLN2	1	FGF5	2	LEPROTL1	2
EGLN3	1	FGFR1OP2	2	LHFP	2
EIF1	1	FIGN	2	LHX8	2
EIF1AX	1	FKBP4	2	LIF	2
EIF2B2	1	FLJ11783	2	LIMD1	2
EIF2C3	1	FLJ20054	2	LIN7C	2
EIF2C4	1	FLJ20309	2	LITAF	2
EIF2S2	1	FLJ36031	2	LMAN2L	2
EIF4A2	1	FLJ38723	2	LMBRD2	2
EIF4E3	1	FLJ90709	2	LMNA	2
EIF4EBP1	1	FLRT2	2	LOC130074	2
EIF4EBP2	1	FOXC1	2	LOC153364	2
EIF4G2	1	FOXF2	2	LOC201181	2
ELAVL4	1	FOXJ2	2	LOC220594	2
ELF4	1	FOXK2	2	LOC285382	2
ELK3	1	FOXN2	2	LOC388272	2
ELL	1	FOXP2	2	LOC401720	2
ELL2	1	FREM2	2	LOC440742	2
ELOVL4	1	FRMD6	2	LOC653319	2
ELOVL6	1	FRS3	2	LOC90379	2
EMID1	1	FRY	2	LONRF1	2
EMX2	1	FSTL1	2	LOXL4	2
ENAH	1	FUSIP1	2	LPHN2	2
ENTPD4	1	FUT9	2	LPIN1	2
ENTPD6	1	FXR1	2	LPPR4	2
EPB41L1	1	FXR2	2	LRCH4	2
EPHA3	1	FYCO1	2	LRFN2	2
EPN2	1	FYN	2	LRP6	2
ERBB2IP	1	FYTTD1	2	LRRC1	2
ERBB3	1	FZD1	2	LRRC57	2
ERCC6	1	FZD7	2	LRRC7	2
ERO1LB	1	FZD8	2	LRRTM1	2
ERRFI1	1	GAB2	2	LRRTM3	2
ESCO1	1	GABPA	2	LSM11	2
ESRRA	1	GALNT17	2	LUZP1	2
ETNK1	1	GALNT2	2	LYPLA2	2
ETNK2	1	GAS2L1	2	LYST	2
ETV1	1	GATA2	2	LZTS2	2
EXT1	1	GATA6	2	MACF1	2
EYA4	1	GATAD2A	2	MAFG	2
FAM116A	1	GBA2	2	MAG1	2
FAM122A	1	GCNT4	2	MAMDC1	2
FAM125B	1	GDAP2	2	MAP1A	2
FAM130A1	1	GDF6	2	MAP1B	2
FAM18B	1	GDF8	2	MAP2K1	2
FAM19A1	1	GENX-3414	2	MAP2K3	2
FAM20B	1	GFPT2	2	MAP2K6	2
FAM38B	1	GGTL3	2	MAP3K11	2
FAM46C	1	GHR	2	MAP3K12	2
FAM49A	1	GLI3	2	MAP3K7IP2	2
FAM53B	1	GLIS2	2	MAP4K3	2
FAM62A	1	GLT25D2	2	MAP4K4	2
FAM62B	1	GLT8D1	2	MAP6	2
FAM73A	1	GMFB	2	MAP7	2
FAM76B	1	GNAQ	2	MAPK4	2
FAM78B	1	GNAZ	2	MAPRE1	2
FAM81A	1	GNB2	2	MARCH6	2
FAM83H	1	GOLGA7	2	MARCH7	2
FAM84B	1	GOLPH2	2	MASP1	2
FAM96A	1	GPBP1L1	2	MATN3	2
FARP1	1	GPD2	2	MCL1	2
FASLG	1	GPIAP1	2	METAP1	2
FBN3	1	GPM6A	2	MFAP3	2
FBS1	1	GPM6B	2	MGC40405	2
FBXL12	1	GPR124	2	MGC61598	2
FBXL16	1	GPR126	2	MGC99813	2
FBXL7	1	GPR22	2	MICALCL	2
FBXO46	1	GPRASP2	2	MLL2	2
FBXW4	1	GPRC5B	2	MMP11	2
FCHSD1	1	GPX3	2	MMP14	2
FEM1C	1	GPX7	2	MMP24	2
FEN1	1	GREM1	2	MON2	2
FGF11	1	GRIA4	2	MORF4L1	2
FGF13	1	GRSF1	2	MORF4L2	2
FGF5	1	GSPT1	2	MOV10	2
FGF9	1	GTF2I	2	MRC2	2
FGFR1OP2	1	GZF1	2	MRFAP1	2
FGFR3	1	H2AFX	2	MSN	2
FHL2	1	HAND1	2	MTCH2	2
FHL3	1	HAS2	2	MTMR12	2
FILIP1	1	HDAC5	2	MXI1	2
FKBP1A	1	HECW2	2	MYBL1	2
FKBP2	1	HEPACAM	2	MYCL1	2
FKHL18	1	HIP1	2	MYCN	2
FLJ10357	1	HIPK1	2	MYH9	2
FLJ20152	1	HIVEP2	2	MYO10	2
FLJ20273	1	HLF	2	MYO1D	2
FLJ20294	1	HLX1	2	MYOHD1	2
FLJ20309	1	HMBOX1	2	N4BP1	2
FLJ21986	1	HMGCS1	2	NAB1	2
FLJ23861	1	HN1L	2	NAGPA	2
FLJ25476	1	HNRPA1	2	NAP1L3	2
FLJ31951	1	HNRPA3	2	NAPE-PLD	2
FLJ33360	1	HOOK1	2	NAT12	2
FLJ37078	1	HOXA10	2	NCKIPSD	2
FLJ37538	1	HOXA13	2	NDRG1	2
FLJ38723	1	HOXB6	2	NDST1	2
FLJ39779	1	HOXC11	2	NEDD4	2
FLJ41603	1	HOXC13	2	NEDD9	2
FLJ45803	1	HPCAL4	2	NEGR1	2
FLOT2	1	HS3ST3B1	2	NEK4	2
FLRT3	1	HSPG2	2	NEK9	2
FLT1	1	HTR4	2	NEUROD6	2
FNDC5	1	HTR7	2	NIPA1	2
FNIP1	1	HUNK	2	NKD1	2
FOS	1	HYOU1	2	NKIRAS2	2
FOSB	1	IBRDC2	2	NME4	2
FOXC1	1	ICMT	2	NMT1	2
FOXD1	1	ID2	2	NMT2	2
FOXJ2	1	ID4	2	NOL4	2
FOXJ3	1	IER5L	2	NOX4	2
FOXK1	1	IGF2R	2	NPTX2	2
FOXK2	1	IGSF3	2	NR3C1	2
FOXN2	1	IHPK1	2	NR3C2	2
FOXO3A	1	IKZF1	2	NR4A2	2
FOXP4	1	IL10	2	NR4A3	2
FOXQ1	1	INA	2	NRBF2	2
FRAS1	1	INSM1	2	NTRK3	2
FRAT1	1	INSR	2	NUFIP2	2
FREM2	1	IPO7	2	NUMBL	2
FREQ	1	IPO9	2	NUP50	2
FRK	1	ITGA11	2	NUS1	2
FRMD4A	1	ITGA2	2	NXF1	2
FRMD6	1	ITGA6	2	OCRL	2
FUT4	1	ITGA9	2	ODZ2	2
FUT8	1	ITGB3	2	ONECUT1	2
FUT9	1	ITPR1	2	OPCML	2
FVT1	1	ITSN2	2	OPRS1	2
FXR1	1	JAG1	2	OSBPL11	2
FXYD3	1	JAKMIP1	2	OSMR	2
FZD1	1	JARID1A	2	OTP	2
FZD4	1	JOSD1	2	OTUD7B	2
G6PD	1	JPH1	2	OTX2	2
GAB2	1	JUB	2	OXR1	2
GAB4	1	JUP	2	P4HA2	2
GABRA5	1	KALRN	2	PAIP1	2
GABRB2	1	KCNIP2	2	PAIP2	2
GAD1	1	KCTD12	2	PAK6	2
GAD2	1	KCTD16	2	PALLD	2
GAL3ST3	1	KCTD4	2	PALM	2
GALE	1	KCTD5	2	PANK3	2
GALNT14	1	KHDRBS1	2	PAPOLA	2
GALNT17	1	KHSRP	2	PAPOLG	2
GALNT2	1	KIAA0232	2	PAQR8	2
GALNT3	1	KIAA0240	2	PARD6B	2
GALNTL2	1	KIAA0284	2	PARG	2
GANC	1	KIAA0427	2	PATZ1	2
GAP43	1	KIAA0494	2	PAX2	2
GARNL1	1	KIAA0831	2	PAX3	2
GAS2	1	KIAA1012	2	PBEF1	2
GAS2L1	1	KIAA1024	2	PBX2	2
GATA6	1	KIAA1147	2	PCDH19	2
GATAD2B	1	KIAA1166	2	PCGF6	2
GBA2	1	KIAA1217	2	PCSK6	2
GBAS	1	KIAA1244	2	PCTK1	2
GCNT4	1	KIAA1274	2	PCYOX1	2
GDA	1	KIAA1324L	2	PDE4D	2
GDPD1	1	KIAA1539	2	PDGFB	2
GFPT2	1	KIAA1576	2	PDGFC	2
GGA2	1	KIAA1598	2	PDHX	2
GGA3	1	KIAA1706	2	PDZD2	2
GGTL3	1	KIAA1737	2	PER1	2
GIPC1	1	KIAA1787	2	PFN2	2
GIT2	1	KIAA1815	2	PGM2L1	2
GJB6	1	KIAA1967	2	PHC1	2
GLI3	1	KIF1C	2	PHC2	2
GLS	1	KIFC2	2	PHF16	2
GLT8D1	1	KLF5	2	PHF17	2
GLULD1	1	KLF9	2	PHF20L1	2
GMCL1	1	KLHDC5	2	PHF6	2
GNAI1	1	KLHL1	2	PHF8	2
GNAI3	1	KLHL13	2	PI4KII	2
GNAL	1	KLHL18	2	PID1	2
GNAQ	1	KLHL28	2	PIGA	2
GNPTAB	1	KSR1	2	PIGS	2
GNS	1	Kua	2	PIK3R3	2
GOLGA1	1	Kua-UEV	2	PIM1	2
GOLGA5	1	LAYN	2	PIP5K2B	2
GOLGA7	1	LCORL	2	PJA2	2
GOLGA8B	1	LDB1	2	PKIA	2
GOLT1B	1	LDLRAD3	2	PKNOX2	2
GOSR2	1	LDLRAP1	2	PKP4	2
GPATCH3	1	LEPRE1	2	PLCB1	2
GPBP1L1	1	LHFP	2	PLCXD3	2
GPHN	1	LHFPL2	2	PLD3	2
GPIAP1	1	LHFPL3	2	PLK3	2
GPM6A	1	LHX8	2	PLSCR3	2
GPR124	1	LIMD1	2	PLXNA1	2
GPR132	1	LIMK1	2	PLXNA2	2
GPR135	1	LMAN2L	2	PLXND1	2
GPR137	1	LMBR1L	2	PMP22	2
GPR23	1	LMBRD2	2	PNKD	2
GPR4	1	LMNA	2	PODXL	2
GPR62	1	LMTK2	2	POGZ	2
GPR64	1	LOC130074	2	POLS	2
GPR85	1	LOC153364	2	POU4F1	2
GPRASP2	1	LOC285382	2	PPARD	2
GPX7	1	LOC339745	2	PPARGC1B	2
GRB10	1	LOC388272	2	PPM1D	2
GRB2	1	LOC399947	2	PPM1F	2
GREM2	1	LOC401720	2	PPM1G	2
GRHL1	1	LOC440248	2	PPME1	2
GRHL2	1	LOC653319	2	PPP1R16B	2
GRID1	1	LOC90379	2	PPP1R3D	2
GRIN2A	1	LOXL4	2	PPP1R9B	2
GRLF1	1	LPHN3	2	PPP2CA	2
GTF2H1	1	LRFN2	2	PPP2R5E	2
GTF2I	1	LRP12	2	PPP3CA	2
GTF3C2	1	LRP6	2	PPP4R1	2
H2AFX	1	LRRC62	2	PPTC7	2
HADHB	1	LRRC7	2	PRDM2	2
HAND2	1	LRRTM1	2	PREI3	2
HAPLN4	1	LRRTM3	2	PRKAB2	2
HAS2	1	LRRTM4	2	PRKAR1A	2
HBEGF	1	LSM11	2	PRKRA	2
HCN1	1	LSM12	2	PRPF38B	2
HCN4	1	LUZP1	2	PRRC1	2
HDC	1	LYPD3	2	PRRT2	2
HDHD1A	1	LYPLA2	2	PRRT3	2
HECW1	1	LZTS2	2	PSKH1	2
HERC1	1	MAFG	2	PTEN	2
HEXIM1	1	MAG1	2	PTER	2
HEY2	1	MAN2A1	2	PTGER4	2
HIP1R	1	MANEAL	2	PTPN3	2
HIPK2	1	MAP1A	2	PTPRF	2
HISPPD1	1	MAP1B	2	PUNC	2
HK2	1	MAP3K11	2	RAB12	2
HLTF	1	MAP3K7IP2	2	RAB15	2
HMGA1	1	MAP4K3	2	RAB1B	2
HMGB3	1	MAP4K4	2	RAB40B	2
HMGCLL1	1	MAP6	2	RAB40C	2
HMP19	1	MAP7	2	RAB5B	2
HN1	1	MAPK4	2	RAB6IP1	2
HNRPAB	1	MAPK6	2	RAB7A	2
HNRPH2	1	MARCH6	2	RABGAP1	2
HNRPH3	1	MARCH7	2	RAC1	2
HNRPL	1	MASP1	2	RAF1	2
HNT	1	MAZ	2	RAPGEFL1	2
HOMER2	1	MCL1	2	RASL10A	2
HOMEZ	1	MEIS1	2	RAVER1	2
HOOK1	1	METAP1	2	RBAK	2
HOXA1	1	MFAP3	2	RBBP5	2
HOXA10	1	MFSD2	2	RBJ	2
HOXA13	1	MGAT4B	2	RBM26	2
HOXA9	1	MGC42367	2	RBM33	2
HOXB2	1	MGC61598	2	RBM38	2
HOXB4	1	MGC99813	2	RBM7	2
HOXC10	1	MICALCL	2	RBMS3	2
HOXC11	1	MLL3	2	RECK	2
HOXC13	1	MLLT10	2	RELN	2
HOXC6	1	MLSTD2	2	REPS1	2
HOXC8	1	MMD	2	REPS2	2
HOXD1	1	MME	2	RET	2
HOXD10	1	MMP11	2	RFX1	2
HPGD	1	MMP14	2	RFXDC2	2
HS2ST1	1	MMP24	2	RGPD5	2
HS3ST1	1	MON2	2	RGS2	2
HS6ST2	1	MORF4L1	2	RIOK3	2
HSP90AB1	1	MORF4L2	2	RKHD2	2
HSPA12A	1	MOSPD3	2	RMND5A	2
HSPA5	1	MRC2	2	RND3	2
HTR1F	1	MRFAP1	2	RNF111	2
HTR2C	1	MSN	2	RNF12	2
HTR4	1	MTCH2	2	RNF128	2
HTR7	1	MTHFD2	2	RNF139	2
HTRA3	1	MTHFR	2	RNF150	2
IBRDC2	1	MTMR12	2	RNF20	2
ICA1L	1	MTSS1	2	RNF4	2
ID2	1	MXD1	2	RNF5	2
ID4	1	MXD4	2	ROBO2	2
IER2	1	MYBL1	2	ROCK1	2
IER3IP1	1	MYCL1	2	RP11-217H1.1	2
IFT20	1	MYCN	2	RP11-493K23.2	2
IGF2BP2	1	MYH9	2	RPS6KA1	2
IGFBP5	1	MYLK	2	RPS6KA4	2
IHPK1	1	MYO10	2	RPS6KA5	2
IKBKAP	1	MYO1D	2	RSPO2	2
IKBKE	1	MYOHD1	2	RSPO3	2
IKZF1	1	NAGPA	2	RTN4RL1	2
IKZF4	1	NAP1L3	2	RUNX1	2
IKZF5	1	NAPE-PLD	2	RWDD4A	2
IL10	1	NAT11	2	RYR3	2
IL12B	1	NAT12	2	SAMD10	2
IL13	1	NCAN	2	SAPS3	2
IL16	1	NCKIPSD	2	SATB1	2
IL1R1	1	NDEL1	2	SBF2	2
IL6	1	NDRG1	2	SBNO2	2
IL6ST	1	NDUFS4	2	SCD	2
ING2	1	NECAP1	2	SCHIP1	2
ING5	1	NEDD9	2	SCN1A	2
INHBB	1	NEGR1	2	SCN2A	2
INPP5A	1	NEK2	2	SCN2B	2
INSR	1	NEK4	2	SCN4A	2
INTS2	1	NEK6	2	SCN4B	2
INTS8	1	NEK9	2	SDCBP	2
IPO9	1	NEO1	2	SEC24A	2
IQCK	1	NET1	2	SEC61A2	2
IQGAP1	1	NEUROD6	2	SEMA5A	2
IRF2	1	NFE2L2	2	SERINC3	2
IRF2BP1	1	NGFR	2	SERTAD3	2
IRF4	1	NGFRAP1	2	SESTD1	2
IRS1	1	NIPA1	2	SET	2
IRX5	1	NIPBL	2	SEZ6	2
ISCU	1	NLGN2	2	SFRS1	2
ISL1	1	NME4	2	SFRS2IP	2
ISOC2	1	NOX4	2	SGK	2
ITCH	1	NR2F6	2	SH3BGRL2	2
ITGA3	1	NR4A2	2	SH3GLB1	2
ITGA9	1	NUMBL	2	SH3KBP1	2
ITGB1	1	OBFC2A	2	SH3PXD2A	2
ITPR1	1	OLFML2A	2	SHANK3	2
ITSN1	1	ONECUT1	2	SHB	2
ITSN2	1	OPCML	2	SHROOM2	2
IVNS1ABP	1	OSBPL11	2	SHROOM4	2
IXL	1	OSMR	2	SIN3A	2
JAK1	1	OTUD5	2	SKI	2
JARID1C	1	OTX2	2	SLC10A3	2
JAZF1	1	P2RY5	2	SLC12A2	2
JMJD1A	1	P4HA1	2	SLC12A5	2
JMJD2A	1	P4HA2	2	SLC12A6	2
JOSD1	1	PALLD	2	SLC16A1	2
JPH1	1	PALM	2	SLC16A7	2
JUB	1	PAN3	2	SLC17A7	2
JUN	1	PANK1	2	SLC19A2	2
JUP	1	PANK3	2	SLC1A1	2
KBTBD4	1	PAPOLA	2	SLC20A2	2
KCNA3	1	PAPOLG	2	SLC23A2	2
KCNA6	1	PAQR8	2	SLC25A1	2
KCNAB1	1	PAQR9	2	SLC25A44	2
KCNB1	1	PARG	2	SLC26A7	2
KCNC2	1	PAX3	2	SLC26A9	2
KCND2	1	PBEF1	2	SLC2A12	2
KCNE4	1	PBX2	2	SLC2A3	2
KCNH5	1	PCDH19	2	SLC30A3	2
KCNH8	1	PCDH8	2	SLC30A4	2
KCNIP3	1	PCDH9	2	SLC33A1	2
KCNIP4	1	PCDHA1	2	SLC35A1	2
KCNJ12	1	PCDHA10	2	SLC35D2	2
KCNJ14	1	PCDHA12	2	SLC35F4	2
KCNJ16	1	PCDHA13	2	SLC38A3	2
KCNJ3	1	PCDHA2	2	SLC38A4	2
KCNK10	1	PCDHA3	2	SLC39A10	2
KCNMA1	1	PCDHA4	2	SLC43A2	2
KCNMB2	1	PCDHA5	2	SLC44A1	2
KCTD1	1	PCDHA6	2	SLC6A1	2
KCTD17	1	PCDHA7	2	SLC6A9	2
KCTD6	1	PCDHA8	2	SLC7A1	2
KCTD9	1	PCDHAC1	2	SLC7A11	2
KHDRBS2	1	PCDHAC2	2	SLC7A6	2
KHSRP	1	PCGF6	2	SLC8A1	2
KIAA0152	1	PCSK6	2	SLC9A6	2
KIAA0174	1	PCTK2	2	SLC9A9	2
KIAA0182	1	PCYOX1	2	SLCO3A1	2
KIAA0241	1	PDE3A	2	SLITRK4	2
KIAA0256	1	PDE4D	2	SLITRK6	2
KIAA0323	1	PDGFB	2	SLK	2
KIAA0329	1	PDGFC	2	SMAD2	2
KIAA0367	1	PDIA5	2	SMAD7	2
KIAA0368	1	PDIK1L	2	SMARCA1	2
KIAA0467	1	PDPK1	2	SMARCAD1	2
KIAA0644	1	PDZD2	2	SMCR8	2
KIAA0672	1	PELI1	2	SMEK2	2
KIAA0774	1	PER1	2	SMG1	2
KIAA0776	1	PHB	2	SMG7	2
KIAA0831	1	PHC1	2	SNF1LK	2
KIAA1005	1	PHF16	2	SNIP1	2
KIAA1033	1	PHF17	2	SNRK	2
KIAA1128	1	PHF20L1	2	SOCS1	2
KIAA1189	1	PI4KII	2	SOCS5	2
KIAA1212	1	PIB5PA	2	SOLH	2
KIAA1217	1	PID1	2	SORCS2	2
KIAA1219	1	PIGS	2	SOX4	2
KIAA1244	1	PIK3R3	2	SP6	2
KIAA1267	1	PJA2	2	SP8	2
KIAA1274	1	PKNOX2	2	SPATA2	2
KIAA1305	1	PKP4	2	SPECC1L	2
KIAA1409	1	PLAGL1	2	SPEN	2
KIAA1411	1	PLD3	2	SPOCK1	2
KIAA1446	1	PLEKHH2	2	SPRED1	2
KIAA1539	1	PLK2	2	SPSB4	2
KIAA1543	1	PLK3	2	SPTB	2
KIAA1598	1	PLP1	2	SPTBN2	2
KIAA1622	1	PLSCR3	2	SPTY2D1	2
KIAA1715	1	PLXNA1	2	SRC	2
KIAA1729	1	PLXNA2	2	SRCRB4D	2
KIAA1797	1	PMP22	2	SRGAP2	2
KIAA1853	1	PODXL	2	SS18	2
KIAA2018	1	POGZ	2	SS18L1	2
KIF1B	1	POLR3H	2	SSRP1	2
KIF21A	1	POLS	2	ST18	2
KIF2A	1	POU4F1	2	ST3GAL3	2
KIF5C	1	PPAP2B	2	STAG1	2
KIFC2	1	PPARD	2	STAG2	2
KIT	1	PPARG	2	STARD7	2
KLF10	1	PPARGC1B	2	STAT3	2
KLF11	1	PPM1F	2	STCH	2
KLF16	1	PPM1G	2	STIM1	2
KLF2	1	PPP1R3D	2	STK35	2
KLF3	1	PPP1R9B	2	STRN4	2
KLHL1	1	PPP2CA	2	STS-1	2
KLHL13	1	PPP2R5E	2	STX17	2
KLHL14	1	PPP3CA	2	STX1A	2
KLHL28	1	PPP4C	2	STX3	2
KLHL5	1	PPP4R1	2	SUHW2	2
KLHL6	1	PPTC7	2	SULF1	2
KLHL7	1	PRDM10	2	SURF4	2
KLHL9	1	PRKAR1A	2	SUV420H1	2
KPNB1	1	PRKCE	2	SV2A	2
KRAS	1	PRKD1	2	SYN2	2
KREMEN1	1	PRKRA	2	SYNGAP1	2
KRIT1	1	PRKX	2	SYNGR1	2
KTELC1	1	PRKY	2	SYPL2	2
L3MBTL3	1	PRPF38B	2	SYS1	2
LACTB	1	PRRT2	2	SYT1	2
LAMC1	1	PRRT3	2	SYT11	2
LAMP1	1	PSCD3	2	SYT7	2
LAPTM4A	1	PSD3	2	TACC1	2
LARP1	1	PSMA1	2	TAF12	2
LATS1	1	PTCH1	2	TARDBP	2
LAYN	1	PTGFRN	2	TBC1D22A	2
LBR	1	PTPN1	2	TBL1XR1	2
LCOR	1	PTPN3	2	TBX5	2
LCORL	1	PTPRF	2	TCF2	2
LCP2	1	PTPRT	2	TCF7	2
LDB1	1	PUNC	2	TDG	2
LDOC1	1	QSER1	2	TEX261	2
LENG4	1	RAB11FIP1	2	TFDP2	2
LFNG	1	RAB11FIP4	2	TGOLN2	2
LGI1	1	RAB15	2	THAP2	2
LGR4	1	RAB1B	2	THBS2	2
LHFPL2	1	RAB40B	2	TLK1	2
LIFR	1	RAB40C	2	TLK2	2
LIN54	1	RAB6IP1	2	TLOC1	2
LIN7A	1	RAC1	2	TM9SF3	2
LIN7C	1	RAF1	2	TMCC3	2
LMBR1L	1	RAI16	2	TMED5	2
LMNB1	1	RAP1GDS1	2	TMED9	2
LMO3	1	RARA	2	TMEM109	2
LMTK2	1	RASA1	2	TMEM134	2
LNPEP	1	RASL10A	2	TMEM161B	2
LOC128977	1	RAVER1	2	TMEM168	2
LOC144097	1	RAVER2	2	TMEM169	2
LOC150786	1	RBBP5	2	TMEM28	2
LOC201181	1	RBM33	2	TMEM64	2
LOC283514	1	RBM38	2	TMEM65	2
LOC283871	1	RBM7	2	TMEM86A	2
LOC285636	1	RBMS3	2	TMEPAI	2
LOC339745	1	RBPMS2	2	TMSB10	2
LOC388284	1	RC3H1	2	TNPO1	2
LOC400258	1	REPS2	2	TOPORS	2
LOC400451	1	RET	2	TOR1AIP1	2
LOC400506	1	RFX1	2	TOX3	2
LOC401720	1	RFXANK	2	TPD52L2	2
LOC57228	1	RGS1	2	TPM1	2
LOC606495	1	RGS6	2	TPP2	2
LOC648570	1	RIMS1	2	TRABD	2
LOC653319	1	RIMS3	2	TRIM33	2
LOC653566	1	RIOK3	2	TRIM39	2
LOC90379	1	RNF128	2	TRIM44	2
LOC91461	1	RNF138	2	TRPM3	2
LOXL1	1	RNF150	2	TSC1	2
LOXL3	1	RNF19	2	TSNAX	2
LOXL4	1	RNF24	2	TSPAN12	2
LPGAT1	1	RNF4	2	TTL	2
LPHN1	1	RNF40	2	TUBG1	2
LPHN2	1	RNF5	2	TUSC2	2
LPHN3	1	ROCK1	2	UBE1L2	2
LPP	1	RP11-217H1.1	2	UBE2L3	2
LPPR2	1	RP11-493K23.2	2	UBE2Z	2
LRFN4	1	RP11-78J21.1	2	UBE4B	2
LRIG1	1	RP13-102H20.1	2	UBL3	2
LRIG2	1	RPIP8	2	UBN1	2
LRIG3	1	RPN1	2	UBXD8	2
LRP2	1	RPS6KA1	2	UNC13A	2
LRP4	1	RPS6KA4	2	UNC13C	2
LRP6	1	RSPO2	2	UNC5A	2
LRRC16	1	RTN3	2	UNC5D	2
LRRC32	1	RWDD4A	2	USP2	2
LRRC57	1	RYR2	2	USP21	2
LRRFIP1	1	SBF2	2	USP32	2
LRRTM2	1	SCD	2	USP38	2
LSM11	1	SCHIP1	2	USP42	2
LSM14A	1	SCML2	2	USP47	2
LUZP2	1	SCN1A	2	USP52	2
LY75	1	SCN2A	2	USP6	2
LYN	1	SCN2B	2	UST	2
LYPLA3	1	SCN3A	2	VAV2	2
LYRM1	1	SCN4A	2	VCPIP1	2
M6PR	1	SCN4B	2	VGLL4	2
MACF1	1	SCN5A	2	VIL2	2
MADD	1	SDCBP	2	VPS26A	2
MAF	1	SEC24A	2	VPS37B	2
MAFB	1	SEC61A2	2	VTCN1	2
MAFG	1	SEMA3A	2	VTI1A	2
MAG1	1	SEMA4F	2	WASF1	2
MAGI2	1	SEMA5A	2	WDFY1	2
MAGIX	1	SENP5	2	WIPI2	2
MAL2	1	SEPHS1	2	WNK3	2
MAMDC2	1	SERINC3	2	WNT3A	2
MAML3	1	SERTAD3	2	WNT4	2
MAN1B1	1	SERTAD4	2	XKR4	2
MANSC1	1	SESTD1	2	XKR7	2
MAP2K3	1	SFRP1	2	XRN1	2
MAP3K10	1	SFRS2	2	YBX2	2
MAP3K4	1	SGIP1	2	YES1	2
MAP3K7IP2	1	SGPP1	2	YIPF4	2
MAP3K7IP3	1	SH2D3C	2	YTHDC1	2
MAP3K8	1	SH3GLB1	2	YTHDF1	2
MAP6	1	SH3KBP1	2	ZADH2	2
MAP7D2	1	SH3PXD2A	2	ZBTB10	2
MAPK4	1	SH3RF1	2	ZBTB4	2
MAPK7	1	SHB	2	ZBTB46	2
MAPK8IP3	1	SHROOM2	2	ZBTB47	2
MAPKAPK2	1	SHROOM4	2	ZEB2	2
MAPRE1	1	SIN3A	2	ZFAND3	2
MARCH5	1	SIPA1L3	2	ZFX	2
MARCH6	1	SKI	2	ZFYVE26	2
MARCH9	1	SLAMF6	2	ZHX1	2
MARCKS	1	SLC10A3	2	ZHX3	2
MARCKSL1	1	SLC12A5	2	ZIC3	2
MARK4	1	SLC12A6	2	ZMYM3	2
MASTL	1	SLC16A1	2	ZNF217	2
MATN3	1	SLC16A7	2	ZNF238	2
MATR3	1	SLC17A7	2	ZNF275	2
MBD2	1	SLC19A2	2	ZNF294	2
MBD5	1	SLC1A1	2	ZNF385	2
MBD6	1	SLC23A2	2	ZNF423	2
MBIP	1	SLC25A44	2	ZNF512B	2
MBNL1	1	SLC26A9	2	ZNF532	2
MBNL2	1	SLC2A12	2	ZNF580	2
MBOAT1	1	SLC30A3	2	ZNF618	2
MBOAT2	1	SLC30A4	2	ZNF740	2
MCHR1	1	SLC33A1	2	ZNRF1	2
MDFI	1	SLC35A1	2	ZNRF2	2
MDS1	1	SLC35D2	2	ZXDA	2
ME1	1	SLC35F1	2	ZXDB	2
MEA1	1	SLC35F4	2	ZZZ3	2
MED28	1	SLC39A11	2	2'-PDE	1
MED6	1	SLC43A2	2	AARS	1
MEGF8	1	SLC4A7	2	ABAT	1
MEIS3	1	SLC6A9	2	ABCB6	1
MEMO1	1	SLC7A1	2	ABCC10	1
MEN1	1	SLC7A11	2	ABCE1	1
MESDC1	1	SLC7A6	2	ABHD13	1
METAP2	1	SLC9A1	2	ABHD4	1
METRNL	1	SLC9A5	2	ABHD7	1
MFAP3L	1	SLC9A6	2	ABI2	1
MFN1	1	SLCO3A1	2	ABL1	1
MGAT4B	1	SLITRK1	2	ABTB1	1
MGC11102	1	SLITRK4	2	ACACA	1
MGC17330	1	SLITRK6	2	ACAN	1
MGC33894	1	SLK	2	ACBD3	1
MGC40405	1	SMAD1	2	ACBD4	1
MGC50559	1	SMARCA1	2	ACE	1
MGC99813	1	SMARCAD1	2	ACHE	1
MIDN	1	SMARCD1	2	ACOT11	1
MIER2	1	SMARCD2	2	ACOT7	1
MINK1	1	SMCR8	2	ACRBP	1
MITF	1	SMEK2	2	ACSL4	1
MIZF	1	SMURF2	2	ACTA1	1
MKLN1	1	SNAI1	2	ACTB	1
MLF1IP	1	SNAP25	2	ACTG1	1
MLF2	1	SNF1LK	2	ACTN4	1
MLL3	1	SNIP1	2	ACTR3	1
MLL4	1	SNRK	2	ACVR1C	1
MLLT3	1	SNX17	2	ADAM12	1
MLLT4	1	SORCS2	2	ADAMTS19	1
MLLT7	1	SOX4	2	ADAMTS4	1
MMP14	1	SOX5	2	ADAMTS7	1
MMP24	1	SP2	2	ADAMTSL3	1
MON2	1	SP3	2	ADC	1
MORF4L1	1	SP6	2	ADCY2	1
MORF4L2	1	SPECC1L	2	ADCY3	1
MOSPD2	1	SPEN	2	ADD1	1
MOV10	1	SPOCK1	2	ADORA2A	1
MPHOSPH9	1	SPRY4	2	ADORA2B	1
MPPED1	1	SPRYD3	2	ADPGK	1
MRC2	1	SPSB4	2	ADRA2C	1
MRFAP1	1	SPTB	2	ADRB1	1
MRFAP1L1	1	SRC	2	ADRB2	1
MRPL43	1	SRCRB4D	2	ADRB3	1
MRPS25	1	SRPR	2	AFF1	1
MS4A7	1	SS18	2	AFF3	1
MSH6	1	SSRP1	2	AFG3L2	1
MST150	1	ST14	2	AGGF1	1
MTHFR	1	ST18	2	AGPAT4	1
MTMR14	1	ST6GALNAC3	2	AGRN	1
MTMR6	1	STAT3	2	AHCTF1	1
MTPN	1	STCH	2	AHNAK	1
MTUS1	1	STIM1	2	AIFM3	1
MXD1	1	STIM2	2	AIM1L	1
MXI1	1	STK4	2	AK2	1
MYB	1	STS-1	2	AK3	1
MYBL1	1	STX16	2	AKAP12	1
MYF5	1	STX17	2	AKAP13	1
MYLK	1	STX1A	2	AKT1S1	1
MYLK2	1	STX3	2	ALK	1
MYO18A	1	SUHW2	2	ALKBH6	1
MYO1B	1	SULF1	2	ALPK3	1
MYO1C	1	SURF4	2	ALPL	1
MYO1D	1	SUV420H1	2	ALS2CR2	1
MYO1F	1	SYDE1	2	AMMECR1	1
MYRIP	1	SYNGAP1	2	AMOT	1
MYST4	1	SYNGR1	2	AMPD3	1
MYT1L	1	SYNJ1	2	AMPH	1
NAB1	1	SYPL2	2	ANKFN1	1
NAP1L1	1	SYT11	2	ANKRD13C	1
NAPE-PLD	1	SYT4	2	ANKRD17	1
NAPRT1	1	TACC1	2	ANKRD38	1
NARG2	1	TADA1L	2	ANKRD50	1
NAT11	1	TAF12	2	ANKRD57	1
NAT13	1	TAF4	2	ANKS1B	1
NAV1	1	TAGLN	2	ANPEP	1
NCALD	1	TARDBP	2	ANUBL1	1
NCAM2	1	TBC1D22A	2	ANXA2	1
NCAN	1	TBC1D9B	2	ANXA5	1
NCDN	1	TBL1XR1	2	ANXA7	1
NCK2	1	TCF2	2	AOF1	1
NCOA4	1	TCF20	2	AP1B1	1
NCOA5	1	TCF7	2	AP1S3	1
NCOR2	1	TDG	2	AP2A2	1
NDEL1	1	TESK2	2	AP2M1	1
NDST1	1	TEX261	2	AP2S1	1
NDST2	1	TFDP2	2	AP3B1	1
NEFL	1	TFEB	2	AP3D1	1
NEGR1	1	TGOLN2	2	APAF1	1
NEK4	1	THBS2	2	APBA1	1
NELL2	1	THSD7B	2	APBA2	1
NEO1	1	TLOC1	2	APBA2BP	1
NET1	1	TM9SF3	2	APBB3	1
NETO2	1	TMCC3	2	APH1A	1
NEU1	1	TMED9	2	APLN	1
NEUROD2	1	TMEM109	2	APOA5	1
NEUROD6	1	TMEM113	2	APOB	1
NFASC	1	TMEM115	2	APOO	1
NFATC3	1	TMEM132E	2	APPL1	1
NFE2L1	1	TMEM134	2	APPL2	1
NFKB1	1	TMEM161B	2	APRIN	1
NFXL1	1	TMEM168	2	AQP11	1
NID2	1	TMEM169	2	ARF1	1
NIN	1	TMEM25	2	ARF4	1
NIP30	1	TMEM50B	2	ARF5	1
NIPA2	1	TMEM65	2	ARFIP1	1
NIPBL	1	TMEM86A	2	ARFIP2	1
NKD1	1	TMEM9B	2	ARG2	1
NKIRAS2	1	TMEPAI	2	ARHGAP1	1
NLGN2	1	TMTC2	2	ARHGAP12	1
[truncated: 2,387 more rows]
