# Supplementary material for: Prediction of microRNAs affecting mRNA expression during retinal development
Source: BMC Dev Biol. 2010 Jan 6;10:1. doi: 10.1186/1471-213X-10-1 (PMC2821300; doi:10.1186/1471-213X-10-1)
Supplement: Additional file 4 — Table S3. The categories of functional annotations enriched within those genes predicted to be targeted by two or more candidate miRNAs affecting mRNA levels within CE-RSCs, PE or adult retina. Analyses were performed using the DAVID bioinformatics database [35]; categories with p < 0.05 after correction for multiple comparisons (Benjamini) are listed. [file 1471-213X-10-1-S4.XLS]

## Sheet: Functional enrichment
CE-RSC								P4					Adult
Category	Term	PValue				Benjamini		Category	Term	PValue	Benjamini		Category	Term	PValue	Benjamini
GOTERM_BP_ALL	GO:0043283~biopolymer metabolic process	4.69306e-14				1.88225e-10		GOTERM_BP_ALL	GO:0043283~biopolymer metabolic process	8.58834e-08	0.000344162		GOTERM_BP_ALL	GO:0031323~regulation of cellular metabolic process	4.75135e-09	9.52166e-06
GOTERM_BP_ALL	GO:0043170~macromolecule metabolic process	3.2639e-11				6.54086e-08		SP_PIR_KEYWORDS	Transcription regulation	6.10066e-07	0.000495861		GOTERM_BP_ALL	GO:0019222~regulation of metabolic process	4.74553e-09	1.90199e-05
GOTERM_BP_ALL	GO:0019222~regulation of metabolic process	1.44375e-10				1.44664e-07		SP_PIR_KEYWORDS	Transcription	1.2592e-06	0.000511733		GOTERM_BP_ALL	GO:0050789~regulation of biological process	2.65524e-08	2.66052e-05
GOTERM_BP_ALL	GO:0031323~regulation of cellular metabolic process	1.35341e-10				1.80815e-07		SP_PIR_KEYWORDS	chromosomal rearrangement	1.91106e-06	0.000517764		GOTERM_BP_ALL	GO:0050794~regulation of cellular process	3.35661e-08	2.69062e-05
GOTERM_BP_ALL	GO:0010468~regulation of gene expression	3.02685e-09				2.42632e-06		SP_PIR_KEYWORDS	phosphoprotein	5.11432e-06	0.00103895		GOTERM_BP_ALL	GO:0043283~biopolymer metabolic process	2.41383e-08	3.22482e-05
SP_PIR_KEYWORDS	Transcription regulation	5.19269e-09				4.22165e-06		GOTERM_BP_ALL	GO:0031323~regulation of cellular metabolic process	6.39174e-07	0.00128009		GOTERM_BP_ALL	GO:0010468~regulation of gene expression	4.91555e-08	3.28353e-05
GOTERM_BP_ALL	GO:0019219~regulation of nucleobase, nucleoside, nucleotide and nucleic acid metabolic process	6.4082e-09				4.28067e-06		GOTERM_BP_ALL	GO:0019222~regulation of metabolic process	3.58282e-06	0.00286787		GOTERM_BP_ALL	GO:0019219~regulation of nucleobase, nucleoside, nucleotide and nucleic acid metabolic process	1.57951e-07	9.0434e-05
SP_PIR_KEYWORDS	Transcription	3.03457e-08				1.23355e-05		GOTERM_BP_ALL	GO:0050794~regulation of cellular process	2.98483e-06	0.00298634		SP_PIR_KEYWORDS	Transcription regulation	1.5554e-07	0.000126446
GOTERM_BP_ALL	GO:0050789~regulation of biological process	2.2045e-08				1.26223e-05		GOTERM_BP_ALL	GO:0010468~regulation of gene expression	2.52376e-06	0.00336607		SP_PIR_KEYWORDS	Transcription	4.88927e-07	0.000198729
GOTERM_BP_ALL	GO:0050794~regulation of cellular process	2.89051e-08				1.28723e-05		GOTERM_BP_ALL	GO:0050789~regulation of biological process	6.29205e-06	0.00419428		GOTERM_BP_ALL	GO:0045449~regulation of transcription	5.95795e-07	0.000298449
GOTERM_BP_ALL	GO:0044238~primary metabolic process	2.61443e-08				1.30982e-05		SP_PIR_KEYWORDS	proto-oncogene	3.19359e-05	0.00517939		GOTERM_BP_ALL	GO:0006355~regulation of transcription, DNA-dependent	7.11736e-07	0.00031691
GOTERM_BP_ALL	GO:0045449~regulation of transcription	3.43364e-08				1.3762e-05		SP_PIR_KEYWORDS	activator	3.99811e-05	0.0054029		SP_PIR_KEYWORDS	phosphoprotein	1.86244e-06	0.000504594
GOTERM_BP_ALL	GO:0006355~regulation of transcription, DNA-dependent	1.19896e-07				4.36848e-05		GOTERM_BP_ALL	GO:0019219~regulation of nucleobase, nucleoside, nucleotide and nucleic acid metabolic process	1.21622e-05	0.00693959		GOTERM_BP_ALL	GO:0065007~biological regulation	4.5281e-06	0.00151125
GOTERM_MF_ALL	GO:0003676~nucleic acid binding	4.14444e-08				7.53844e-05		KEGG_PATHWAY	hsa04510:Focal adhesion	3.71256e-05	0.00695544		SP_PIR_KEYWORDS	chromosomal rearrangement	8.20411e-06	0.0016661
GOTERM_BP_ALL	GO:0044237~cellular metabolic process	2.26354e-07				7.55994e-05		GOTERM_CC_ALL	GO:0005886~plasma membrane	2.36963e-05	0.00810672		GOTERM_BP_ALL	GO:0006351~transcription, DNA-dependent	4.39596e-06	0.00176035
GOTERM_BP_ALL	GO:0006350~transcription	4.58765e-07				0.000141431		GOTERM_BP_ALL	GO:0045449~regulation of transcription	1.67147e-05	0.00833918		GOTERM_BP_ALL	GO:0032774~RNA biosynthetic process	4.39596e-06	0.00176035
GOTERM_BP_ALL	GO:0006351~transcription, DNA-dependent	5.23055e-07				0.000149732		GOTERM_BP_ALL	GO:0006355~regulation of transcription, DNA-dependent	2.96816e-05	0.0118261		UP_SEQ_FEATURE	repeat:PXXP 4	5.53493e-07	0.00237857
GOTERM_BP_ALL	GO:0032774~RNA biosynthetic process	5.23055e-07				0.000149732		GOTERM_BP_ALL	GO:0006468~protein amino acid phosphorylation	2.87598e-05	0.0127262		UP_SEQ_FEATURE	repeat:PXXP 3	5.53493e-07	0.00237857
GOTERM_BP_ALL	GO:0043687~post-translational protein modification	9.73367e-07				0.000243799		SP_PIR_KEYWORDS	Serine/threonine-protein kinase	0.000115015	0.0132701		UP_SEQ_FEATURE	repeat:PXXP 2	5.53493e-07	0.00237857
GOTERM_BP_ALL	GO:0016070~RNA metabolic process	1.12604e-06				0.000265444		GOTERM_CC_ALL	GO:0044459~plasma membrane part	2.07584e-05	0.01416		UP_SEQ_FEATURE	repeat:PXXP 1	5.53493e-07	0.00237857
GOTERM_BP_ALL	GO:0006464~protein modification process	1.54926e-06				0.000326759		GOTERM_BP_ALL	GO:0006464~protein modification process	4.28071e-05	0.0154767		GOTERM_BP_ALL	GO:0006350~transcription	8.76578e-06	0.00269892
GOTERM_BP_ALL	GO:0065007~biological regulation	1.49359e-06				0.000332518		INTERPRO	IPR000719:Protein kinase, core	4.88937e-06	0.0160825		SP_PIR_KEYWORDS	activator	2.25149e-05	0.00365426
SP_PIR_KEYWORDS	nucleus	1.5696e-06				0.000425271		GOTERM_BP_ALL	GO:0006351~transcription, DNA-dependent	6.20329e-05	0.0164391		SP_PIR_KEYWORDS	alternative splicing	5.77105e-05	0.0077895
SP_PIR_KEYWORDS	dna-binding	2.32321e-06				0.000472083		GOTERM_BP_ALL	GO:0032774~RNA biosynthetic process	6.20329e-05	0.0164391		KEGG_PATHWAY	hsa04510:Focal adhesion	4.55203e-05	0.0085215
GOTERM_MF_ALL	GO:0030528~transcription regulator activity	8.57497e-07				0.00077959		GOTERM_BP_ALL	GO:0043687~post-translational protein modification	6.73532e-05	0.016731		GOTERM_BP_ALL	GO:0043170~macromolecule metabolic process	3.21956e-05	0.0085659
GOTERM_BP_ALL	GO:0010467~gene expression	4.43293e-06				0.000845701		GOTERM_BP_ALL	GO:0043412~biopolymer modification	5.26e-05	0.0174154		GOTERM_BP_ALL	GO:0043687~post-translational protein modification	3.19828e-05	0.00911458
GOTERM_BP_ALL	GO:0008152~metabolic process	4.32157e-06				0.00086567		GOTERM_BP_ALL	GO:0048856~anatomical structure development	6.00582e-05	0.0183466		SP_PIR_KEYWORDS	ubl conjugation	8.10009e-05	0.00936394
GOTERM_MF_ALL	GO:0003677~DNA binding	1.95067e-06				0.000886674		GOTERM_BP_ALL	GO:0006350~transcription	8.60599e-05	0.0200863		GOTERM_BP_ALL	GO:0006468~protein amino acid phosphorylation	3.91875e-05	0.00976864
GOTERM_MF_ALL	GO:0003700~transcription factor activity	1.7994e-06				0.00109044		GOTERM_BP_ALL	GO:0009653~anatomical structure morphogenesis	9.36315e-05	0.0206337		GOTERM_BP_ALL	GO:0009653~anatomical structure morphogenesis	4.21195e-05	0.00988135
GOTERM_BP_ALL	GO:0043412~biopolymer modification	6.37473e-06				0.00116069		GOTERM_BP_ALL	GO:0009887~organ morphogenesis	0.00010772	0.0213569		GOTERM_CC_ALL	GO:0005886~plasma membrane	3.39335e-05	0.0115887
SP_PIR_KEYWORDS	phosphoprotein	2.12449e-05				0.0034485		GOTERM_BP_ALL	GO:0007399~nervous system development	0.000103479	0.0215931		SP_PIR_KEYWORDS	dna-binding	0.000135488	0.0121653
SP_PIR_KEYWORDS	metal-binding	2.75009e-05				0.00371949		SP_PIR_KEYWORDS	nucleus	0.000222513	0.0223616		SP_PIR_KEYWORDS	nucleus	0.000121808	0.0123032
INTERPRO	IPR000719:Protein kinase, core	1.35936e-06				0.00449748		SP_PIR_KEYWORDS	alternative splicing	0.000255262	0.0227977		KEGG_PATHWAY	hsa04912:GnRH signaling pathway	0.00021433	0.013343
GOTERM_CC_ALL	GO:0005634~nucleus	6.67327e-06				0.00457406		KEGG_PATHWAY	hsa04912:GnRH signaling pathway	0.000249026	0.0231394		SP_PIR_KEYWORDS	Serine/threonine-protein kinase	0.000165799	0.0133901
GOTERM_BP_ALL	GO:0006366~transcription from RNA polymerase II promoter	2.67871e-05				0.00465713		GOTERM_MF_ALL	GO:0004672~protein kinase activity	1.50577e-05	0.0270185		GOTERM_MF_ALL	GO:0003700~transcription factor activity	7.4904e-06	0.0135327
GOTERM_MF_ALL	GO:0004672~protein kinase activity	1.3598e-05				0.00493479		GOTERM_BP_ALL	GO:0007275~multicellular organismal development	0.000178969	0.0335838		BIOCARTA	h_pyk2Pathway:Links between Pyk2 and Map Kinases	4.47879e-05	0.0137886
GOTERM_BP_ALL	GO:0006468~protein amino acid phosphorylation	3.32904e-05				0.00554417		SP_PIR_KEYWORDS	metal-binding	0.000502145	0.0364418		GOTERM_BP_ALL	GO:0006464~protein modification process	6.34379e-05	0.0140267
GOTERM_BP_ALL	GO:0009987~cellular process	4.918e-05				0.00785373		SP_PIR_KEYWORDS	kinase	0.00047709	0.0380537		GOTERM_CC_ALL	GO:0044459~plasma membrane part	2.52096e-05	0.0171701
SP_PIR_KEYWORDS	Serine/threonine-protein kinase	9.02098e-05				0.010423		BIOCARTA	h_pyk2Pathway:Links between Pyk2 and Map Kinases	0.000144326	0.0437581		GOTERM_MF_ALL	GO:0003677~DNA binding	1.95937e-05	0.0176628
SP_PIR_KEYWORDS	repressor	0.000203338				0.0204542		GOTERM_BP_ALL	GO:0048731~system development	0.000253497	0.045138		GOTERM_BP_ALL	GO:0043412~biopolymer modification	8.45543e-05	0.0176791
GOTERM_BP_ALL	GO:0006139~nucleobase, nucleoside, nucleotide and nucleic acid metabolic process	0.000162587				0.024754		GOTERM_BP_ALL	GO:0043170~macromolecule metabolic process	0.000281188	0.0478255		KEGG_PATHWAY	hsa04010:MAPK signaling pathway	0.000202312	0.0188395
INTERPRO	IPR007087:Zinc finger, C2H2-type	1.62583e-05				0.0265964							GOTERM_BP_ALL	GO:0016070~RNA metabolic process	0.000109639	0.0217331
UP_SEQ_FEATURE	domain:Protein kinase	3.2014e-06				0.0271721							KEGG_PATHWAY	hsa04360:Axon guidance	0.0010059	0.0266672
GOTERM_BP_ALL	GO:0016310~phosphorylation	0.000187596				0.027466							KEGG_PATHWAY	hsa05214:Glioma	0.000923449	0.0285331
GOTERM_BP_ALL	GO:0006796~phosphate metabolic process	0.000200746				0.0283292							GOTERM_MF_ALL	GO:0004672~protein kinase activity	5.51957e-05	0.0329141
GOTERM_BP_ALL	GO:0006793~phosphorus metabolic process	0.000200746				0.0283292							KEGG_PATHWAY	hsa04664:Fc epsilon RI signaling pathway	0.000897055	0.0331814
SP_PIR_KEYWORDS	chromosomal rearrangement	0.000364691				0.0324128							KEGG_PATHWAY	hsa05210:Colorectal cancer	0.000835904	0.0385415
SP_PIR_KEYWORDS	zinc-finger	0.000506503				0.0367523							GOTERM_MF_ALL	GO:0003676~nucleic acid binding	0.000108969	0.0388695
SP_PIR_KEYWORDS	zinc	0.00046839				0.0373728							KEGG_PATHWAY	hsa05215:Prostate cancer	0.00169202	0.0390148
GOTERM_BP_ALL	GO:0006357~regulation of transcription from RNA polymerase II promoter	0.000362319				0.0472613							KEGG_PATHWAY	hsa05218:Melanoma	0.00195388	0.0400311
													GOTERM_MF_ALL	GO:0030528~transcription regulator activity	0.000101834	0.0452551
													UP_SEQ_FEATURE	repeat:PXXP 5	2.82197e-05	0.0474063
